# Supplementary material for: catena-Poly[[[diaqua­manganese(II)]-μ3-pyridine-2,3-dicarboxyl­ato-κ4 N,O 2:O 3:O 3′] dihydrate]
Source: Acta Crystallogr Sect E Struct Rep Online. 2008 Sep 20;64(Pt 10):m1295–6. doi: 10.1107/S1600536808029413 (PMC2959413; doi:10.1107/S1600536808029413)
Supplement: Supplementary file 1 [file e-64-m1295-sup1.cif]

##############################################################################
###                                                                        ###
###        Electronic paper (Acta Crystallographica Section E)             ###
###                                                                        ###
##############################################################################
#                                                                            #
# This CIF contains the data in a paper accepted for publication in Acta     #
# Crystallographica Section E. It conforms to the requirements of Notes      #
# for Authors for Section E, and has been peer reviewed under the auspices   #
# of the IUCr Commission on Journals.                                        #
#                                                                            #
# Full details of the Crystallographic Information File format               #
# are given in the paper "The Crystallographic Information File (CIF):       #
# a New Standard Archive File for Crystallography" by S. R. Hall, F. H.      #
# Allen and I. D. Brown [Acta Cryst. (1991), A47, 655-685].                  #
#                                                                            #
# The current version of the core CIF dictionary is obtainable from          #
# ftp://ftp.iucr.org/pub/cif_core.dic. The current version number is 2.4.    #
#                                                                            #
# Software is freely available for graphical display of the structure(s) in  #
# this CIF.  For information consult the CIF home page http://www.iucr.org/  #
# cif/home.html                                                              #
#                                                                            #
# This file may be used for bona fide research purposes within the           #
# scientific community so long as proper attribution is given to the journal # 
# article from which it was obtained.                                        #
#                                                                            #
##############################################################################
                                             
data_global
_audit_creation_method     'SHELXL-97'
_journal_date_recd_electronic     2008-09-04
_journal_date_accepted     2008-09-13
_journal_name_full     'Acta Crystallographica, Section E'
_journal_year     2008
_journal_volume     64
_journal_issue     10
_journal_page_first     m1295
_journal_page_last     m1296
_journal_paper_category     QM
_journal_coeditor_code     SG2261
_publ_contact_author_name     'Professor Zhong-Xiang Du'
_publ_contact_author_address
;
Department of Chemistry
Luoyang Normal University
Luoyang
Henan 471022
People's Republic of China
;
_publ_contact_author_email     dzx101012@126.com
_publ_contact_author_fax     '86 379 65515378'
_publ_contact_author_phone     '86 379 65515378'
_publ_section_title
;\
<i>catena</i>-Poly[[[diaquamanganese(II)]-\m~3~-pyridine-2,3-dicarboxylato-\
\k^4^<i>N</i>,<i>O</i>^2^:<i>O</i>^3^:<i>O</i>^3'^] dihydrate]
;
loop_
    _publ_author_name
    _publ_author_address
    'Zhong-Xiang Du'
;
Department of Chemistry and Chemical Engineering
Luoyang Normal University
Luoyang
Henan 471022
People's Republic of China
;
    'Jun-Xia Li'
;
Department of Chemistry and Chemical Engineering
Luoyang Normal University
Luoyang
Henan 471022
People's Republic of China
;
data_I
_audit_creation_method     SHELXL97
_chemical_name_systematic
;
<i>catena</i>-Poly[[[diaquamanganese(II)]-\m~3~-pyridine-2,3-dicarboxylato-
\k^4^<i>N</i>,<i>O</i>^2^:<i>O</i>^3^:<i>O</i>^3'^] dihydrate]
;
_chemical_name_common     ?
_chemical_formula_moiety     'C7 H7 Mn N O6, 2(H2 O)'
_chemical_formula_sum     'C7 H11 Mn N O8 '
_chemical_formula_iupac     '[Mn (C7 H3 N O4) (H2 O)2] , 2H2 O'
_chemical_formula_weight     292.11
_chemical_melting_point     ?
_symmetry_cell_setting     monoclinic
_symmetry_space_group_name_H-M     'P 21/c'
_symmetry_space_group_name_Hall     '-P 2ybc'
loop_
    _symmetry_equiv_pos_as_xyz
    'x, y, z'
    '-x, y+1/2, -z+1/2'
    '-x, -y, -z'
    'x, -y-1/2, z-1/2'
_cell_length_a     6.5719(8)
_cell_length_b     7.6703(9)
_cell_length_c     20.566(3)
_cell_angle_alpha     90.00
_cell_angle_beta     93.3540(10)
_cell_angle_gamma     90.00
_cell_volume     1034.9(2)
_cell_formula_units_Z     4
_cell_measurement_reflns_used     4039
_cell_measurement_theta_min     2.83
_cell_measurement_theta_max     28.13
_cell_measurement_temperature     291(2)
_exptl_crystal_description     block
_exptl_crystal_colour     pink
_exptl_crystal_size_max     0.38
_exptl_crystal_size_mid     0.15
_exptl_crystal_size_min     0.11
_exptl_crystal_density_diffrn     1.875
_exptl_crystal_density_meas     ?
_exptl_crystal_density_method     'not measured'
_exptl_crystal_F_000     596
_exptl_absorpt_coefficient_mu     1.309
_exptl_absorpt_correction_type     multi-scan
_exptl_absorpt_process_details     '(SADABS; Sheldrick, 1996)'
_exptl_absorpt_correction_T_min     0.6395
_exptl_absorpt_correction_T_max     0.8651
_exptl_special_details
;
;
_diffrn_ambient_temperature     291(2)
_diffrn_radiation_type     MoK\a
_diffrn_radiation_wavelength     0.71073
_diffrn_radiation_source     'fine-focus sealed tube'
_diffrn_radiation_monochromator     graphite
_diffrn_measurement_device_type     'Bruker APEXII CCD area-detector'
_diffrn_measurement_method     '\f and \w scans'
_diffrn_detector_area_resol_mean     ?
_diffrn_reflns_number     6428
_diffrn_reflns_av_R_equivalents     0.0152
_diffrn_reflns_av_sigmaI/netI     0.0151
_diffrn_reflns_theta_min     2.83
_diffrn_reflns_theta_max     25.48
_diffrn_reflns_theta_full     25.48
_diffrn_measured_fraction_theta_max     0.998
_diffrn_measured_fraction_theta_full     0.998
_diffrn_reflns_limit_h_min     -7
_diffrn_reflns_limit_h_max     7
_diffrn_reflns_limit_k_min     -9
_diffrn_reflns_limit_k_max     9
_diffrn_reflns_limit_l_min     -23
_diffrn_reflns_limit_l_max     24
_diffrn_standards_number     ?
_diffrn_standards_interval_count     ?
_diffrn_standards_interval_time     ?
_diffrn_standards_decay_%     ?
_refine_special_details
;
Refinement of <i>F</i>^2^ against ALL reflections. The weighted <i>R</i>-factor
<i>wR</i> and goodness of fit <i>S</i> are based on <i>F</i>^2^, conventional
<i>R</i>-factors <i>R</i> are based on <i>F</i>, with <i>F</i> set to zero for
negative <i>F</i>^2^. The threshold expression of <i>F</i>^2^ > \s(<i>F</i>^2^)
is used only for calculating <i>R</i>-factors(gt) <i>etc</i>. and is
not relevant to the choice of reflections for refinement. <i>R</i>-factors
based on <i>F</i>^2^ are statistically about twice as large as those based on
<i>F</i>, and <i>R</i>-factors based on ALL data will be even larger.
;
_reflns_number_total     1921
_reflns_number_gt     1774
_reflns_threshold_expression     I>2\s(I)
_refine_ls_structure_factor_coef     Fsqd
_refine_ls_matrix_type     full
_refine_ls_R_factor_all     0.0373
_refine_ls_R_factor_gt     0.0348
_refine_ls_wR_factor_gt     0.0932
_refine_ls_wR_factor_ref     0.0950
_refine_ls_goodness_of_fit_ref     1.072
_refine_ls_restrained_S_all     1.199
_refine_ls_number_reflns     1921
_refine_ls_number_parameters     154
_refine_ls_number_restraints     3
_refine_ls_hydrogen_treatment     constr
_refine_ls_weighting_scheme     calc
_refine_ls_weighting_details
       'calc w = 1/[\s^2^(Fo^2^)+(0.0420P)^2^+2.0761P] where P=(Fo^2^+2Fc^2^)/3'
_atom_sites_solution_hydrogens     geom
_atom_sites_solution_primary     direct
_atom_sites_solution_secondary     difmap
_refine_ls_shift/su_max     0.001
_refine_ls_shift/su_mean     0.000
_refine_diff_density_max     0.492
_refine_diff_density_min     -0.738
_refine_ls_extinction_method     none
_refine_ls_extinction_coef     ?
loop_
    _atom_type_symbol
    _atom_type_description
    _atom_type_scat_dispersion_real
    _atom_type_scat_dispersion_imag
    _atom_type_scat_source
    'C' 'C' 0.0033 0.0016
                         'International Tables Vol C Tables 4.2.6.8 and 6.1.1.4'
    'H' 'H' 0.0000 0.0000
                         'International Tables Vol C Tables 4.2.6.8 and 6.1.1.4'
    'N' 'N' 0.0061 0.0033
                         'International Tables Vol C Tables 4.2.6.8 and 6.1.1.4'
    'O' 'O' 0.0106 0.0060
                         'International Tables Vol C Tables 4.2.6.8 and 6.1.1.4'
    'Mn' 'Mn' 0.3368 0.7283
                         'International Tables Vol C Tables 4.2.6.8 and 6.1.1.4'
_computing_data_collection     'APEX2 (Bruker, 2004)'
_computing_cell_refinement     'APEX2 (Bruker, 2004)'
_computing_data_reduction     'SAINT (Bruker, 2004)'
_computing_structure_solution     'SHELXS97 (Sheldrick, 2008)'
_computing_structure_refinement     'SHELXL97 (Sheldrick, 2008)'
_computing_molecular_graphics     'SHELXTL (Sheldrick, 2008)'
_computing_publication_material     'SHELXTL (Sheldrick, 2008)'
loop_
    _atom_site_type_symbol
    _atom_site_label
    _atom_site_fract_x
    _atom_site_fract_y
    _atom_site_fract_z
    _atom_site_U_iso_or_equiv
    _atom_site_adp_type
    _atom_site_calc_flag
    _atom_site_refinement_flags
    _atom_site_occupancy
    _atom_site_disorder_assembly
    _atom_site_disorder_group
    Mn Mn1 0.69176(6) 0.76827(6) 0.38821(2) 0.01743(17) Uani d . 1 . .
    O O1 0.3592(5) 0.7546(3) 0.70493(14) 0.0449(7) Uani d . 1 . .
    H H1W 0.3455 0.8191 0.6719 0.067 Uiso d R 1 . .
    H H2W 0.2695 0.7814 0.7307 0.067 Uiso d R 1 . .
    O O2 0.9617(5) 0.4500(4) 0.74324(14) 0.0543(8) Uani d D 1 . .
    H H3W 0.8800 0.5269 0.7561 0.081 Uiso d RD 1 . .
    H H4W 0.9878 0.3937 0.7099 0.081 Uiso d RD 1 . .
    O O3 0.7081(4) 0.4951(3) 0.38849(13) 0.0437(7) Uani d . 1 . .
    H H5W 0.7244 0.4234 0.4193 0.066 Uiso d R 1 . .
    H H6W 0.6950 0.4383 0.3532 0.066 Uiso d R 1 . .
    O O4 0.6927(4) 0.7979(4) 0.28481(13) 0.0420(6) Uani d . 1 . .
    H H7W 0.5997 0.7749 0.2562 0.063 Uiso d R 1 . .
    H H8W 0.6803 0.9080 0.2873 0.063 Uiso d R 1 . .
    O O5 0.3643(4) 0.7440(3) 0.37627(14) 0.0374(6) Uani d . 1 . .
    O O6 0.0271(4) 0.7556(3) 0.37392(13) 0.0362(6) Uani d . 1 . .
    O O7 0.2349(5) 0.7489(3) 0.51820(13) 0.0393(6) Uani d . 1 . .
    O O8 0.3057(4) 0.9571(3) 0.59238(11) 0.0313(5) Uani d . 1 . .
    N N1 0.2620(4) 1.2081(4) 0.50222(14) 0.0272(6) Uani d . 1 . .
    C C1 0.2629(5) 0.9023(4) 0.53482(15) 0.0251(7) Uani d . 1 . .
    C C2 0.2440(4) 1.0408(4) 0.48204(15) 0.0234(6) Uani d . 1 . .
    C C3 0.2117(5) 1.0010(4) 0.41594(16) 0.0257(7) Uani d . 1 . .
    C C4 0.1928(4) 1.1277(4) 0.37076(14) 0.0212(6) Uani d . 1 . .
    H H4 0.1690 1.1020 0.3268 0.025 Uiso calc R 1 . .
    C C5 0.2096(6) 1.2911(5) 0.39172(18) 0.0374(9) Uani d . 1 . .
    H H5 0.1971 1.3810 0.3614 0.045 Uiso calc R 1 . .
    C C6 0.2452(6) 1.3332(5) 0.45735(17) 0.0331(8) Uani d . 1 . .
    H H6 0.2574 1.4495 0.4699 0.040 Uiso calc R 1 . .
    C C7 0.2003(5) 0.8171(5) 0.38797(15) 0.0255(7) Uani d . 1 . .
loop_
    _atom_site_aniso_label
    _atom_site_aniso_U_11
    _atom_site_aniso_U_22
    _atom_site_aniso_U_33
    _atom_site_aniso_U_12
    _atom_site_aniso_U_13
    _atom_site_aniso_U_23
    Mn1 0.0193(3) 0.0159(3) 0.0170(3) -0.00007(16) 0.00015(17) -0.00174(16)
    O1 0.0536(18) 0.0450(16) 0.0354(15) 0.0076(13) -0.0033(13) 0.0040(12)
    O2 0.0584(19) 0.0623(19) 0.0426(16) 0.0277(16) 0.0062(13) -0.0098(14)
    O3 0.0653(19) 0.0273(13) 0.0376(15) -0.0005(12) -0.0048(13) 0.0011(11)
    O4 0.0416(15) 0.0498(16) 0.0339(14) -0.0068(13) -0.0048(11) 0.0014(12)
    O5 0.0277(13) 0.0371(14) 0.0475(16) 0.0024(10) 0.0035(11) -0.0113(11)
    O6 0.0259(13) 0.0410(15) 0.0413(15) -0.0027(10) -0.0015(11) -0.0103(11)
    O7 0.0592(18) 0.0225(13) 0.0353(14) -0.0028(11) -0.0030(13) 0.0002(10)
    O8 0.0405(14) 0.0286(12) 0.0242(12) 0.0002(10) -0.0024(10) 0.0017(10)
    N1 0.0272(14) 0.0247(13) 0.0297(15) 0.0008(11) 0.0024(11) -0.0001(11)
    C1 0.0223(16) 0.0250(16) 0.0279(16) 0.0009(12) 0.0010(12) -0.0004(13)
    C2 0.0182(15) 0.0249(16) 0.0273(16) 0.0004(12) 0.0016(12) 0.0000(13)
    C3 0.0183(15) 0.0292(17) 0.0298(17) -0.0003(12) 0.0016(12) -0.0001(13)
    C4 0.0262(16) 0.0241(15) 0.0133(13) 0.0011(12) -0.0004(11) 0.0015(11)
    C5 0.046(2) 0.0328(19) 0.033(2) 0.0036(16) 0.0031(16) 0.0099(15)
    C6 0.043(2) 0.0233(16) 0.0325(18) -0.0003(14) 0.0019(15) 0.0017(14)
    C7 0.0232(17) 0.0311(17) 0.0220(15) 0.0000(13) 0.0002(12) -0.0007(13)
_geom_special_details
;
All e.s.d.'s (except the e.s.d. in the dihedral angle between two l.s. planes)
are estimated using the full covariance matrix. The cell e.s.d.'s are taken
into account individually in the estimation of e.s.d.'s in distances, angles
and torsion angles; correlations between e.s.d.'s in cell parameters are only
used when they are defined by crystal symmetry. An approximate (isotropic)
treatment of cell e.s.d.'s is used for estimating e.s.d.'s involving l.s.
planes.
;
loop_
    _geom_bond_atom_site_label_1
    _geom_bond_atom_site_label_2
    _geom_bond_site_symmetry_2
    _geom_bond_distance
    _geom_bond_publ_flag
    Mn1 O3 . 2.098(3) yes
    Mn1 O4 . 2.139(3) yes
    Mn1 O8 3_676 2.144(2) yes
    Mn1 O5 . 2.160(3) yes
    Mn1 O6 1_655 2.242(3) yes
    Mn1 N1 3_676 2.263(3) yes
    O1 H1W . 0.8416 ?
    O1 H2W . 0.8409 ?
    O2 H3W . 0.8502 ?
    O2 H4W . 0.8369 ?
    O3 H5W . 0.8410 ?
    O3 H6W . 0.8474 ?
    O4 H7W . 0.8414 ?
    O4 H8W . 0.8497 ?
    O5 C7 . 1.250(4) ?
    O6 C7 . 1.250(4) ?
    O6 Mn1 1_455 2.243(2) ?
    O7 C1 . 1.236(4) ?
    O8 C1 . 1.272(4) ?
    O8 Mn1 3_676 2.144(2) ?
    N1 C6 . 1.332(4) ?
    N1 C2 . 1.352(4) ?
    N1 Mn1 3_676 2.263(3) ?
    C1 C2 . 1.519(4) ?
    C2 C3 . 1.397(4) ?
    C3 C4 . 1.346(4) ?
    C3 C7 . 1.523(5) ?
    C4 C5 . 1.327(5) ?
    C4 H4 . 0.9300 ?
    C5 C6 . 1.394(5) ?
    C5 H5 . 0.9300 ?
    C6 H6 . 0.9300 ?
loop_
    _geom_angle_atom_site_label_1
    _geom_angle_atom_site_label_2
    _geom_angle_atom_site_label_3
    _geom_angle_site_symmetry_1
    _geom_angle_site_symmetry_3
    _geom_angle
    _geom_angle_publ_flag
    O3 Mn1 O4 . . 96.07(11) yes
    O3 Mn1 O8 . 3_676 168.80(10) yes
    O4 Mn1 O8 . 3_676 94.60(10) ?
    O3 Mn1 O5 . . 87.98(10) yes
    O4 Mn1 O5 . . 87.54(10) yes
    O8 Mn1 O5 3_676 . 95.89(9) yes
    O3 Mn1 O6 . 1_655 84.63(10) yes
    O4 Mn1 O6 . 1_655 79.30(10) ?
    O8 Mn1 O6 3_676 1_655 94.02(9) ?
    O5 Mn1 O6 . 1_655 164.11(10) yes
    O3 Mn1 N1 . 3_676 94.21(10) ?
    O4 Mn1 N1 . 3_676 166.71(11) yes
    O8 Mn1 N1 3_676 3_676 74.75(9) ?
    O5 Mn1 N1 . 3_676 101.24(10) ?
    O6 Mn1 N1 1_655 3_676 93.33(10) ?
    H1W O1 H2W . . 108.6 ?
    H3W O2 H4W . . 140.9 ?
    Mn1 O3 H5W . . 131.3 ?
    Mn1 O3 H6W . . 120.6 ?
    H5W O3 H6W . . 108.1 ?
    Mn1 O4 H7W . . 128.9 ?
    Mn1 O4 H8W . . 92.3 ?
    H7W O4 H8W . . 100.4 ?
    C7 O5 Mn1 . . 143.5(2) ?
    C7 O6 Mn1 . 1_455 147.3(2) ?
    C1 O8 Mn1 . 3_676 119.8(2) ?
    C6 N1 C2 . . 118.0(3) ?
    C6 N1 Mn1 . 3_676 129.3(2) ?
    C2 N1 Mn1 . 3_676 112.7(2) ?
    O7 C1 O8 . . 126.4(3) ?
    O7 C1 C2 . . 117.6(3) ?
    O8 C1 C2 . . 116.0(3) ?
    N1 C2 C3 . . 120.8(3) ?
    N1 C2 C1 . . 116.3(3) ?
    C3 C2 C1 . . 122.9(3) ?
    C4 C3 C2 . . 121.1(3) ?
    C4 C3 C7 . . 114.1(3) ?
    C2 C3 C7 . . 124.8(3) ?
    C5 C4 C3 . . 117.1(3) ?
    C5 C4 H4 . . 121.5 ?
    C3 C4 H4 . . 121.5 ?
    C4 C5 C6 . . 122.6(3) ?
    C4 C5 H5 . . 118.7 ?
    C6 C5 H5 . . 118.7 ?
    N1 C6 C5 . . 120.4(3) ?
    N1 C6 H6 . . 119.8 ?
    C5 C6 H6 . . 119.8 ?
    O6 C7 O5 . . 124.7(3) ?
    O6 C7 C3 . . 117.4(3) ?
    O5 C7 C3 . . 117.6(3) ?
loop_
    _geom_torsion_atom_site_label_1
    _geom_torsion_atom_site_label_2
    _geom_torsion_atom_site_label_3
    _geom_torsion_atom_site_label_4
    _geom_torsion_site_symmetry_1
    _geom_torsion_site_symmetry_2
    _geom_torsion_site_symmetry_3
    _geom_torsion_site_symmetry_4
    _geom_torsion
    _geom_torsion_publ_flag
    O3 Mn1 O5 C7 . . . . 151.0(4) ?
    O4 Mn1 O5 C7 . . . . -112.9(4) ?
    O8 Mn1 O5 C7 3_676 . . . -18.5(4) ?
    O6 Mn1 O5 C7 1_655 . . . -146.8(4) ?
    N1 Mn1 O5 C7 3_676 . . . 57.1(4) ?
    Mn1 O8 C1 O7 3_676 . . . -171.8(3) ?
    Mn1 O8 C1 C2 3_676 . . . 7.9(4) ?
    C6 N1 C2 C3 . . . . 0.9(5) ?
    Mn1 N1 C2 C3 3_676 . . . 179.1(2) ?
    C6 N1 C2 C1 . . . . -179.7(3) ?
    Mn1 N1 C2 C1 3_676 . . . -1.4(3) ?
    O7 C1 C2 N1 . . . . 175.7(3) ?
    O8 C1 C2 N1 . . . . -4.0(4) ?
    O7 C1 C2 C3 . . . . -4.8(5) ?
    O8 C1 C2 C3 . . . . 175.5(3) ?
    N1 C2 C3 C4 . . . . -1.6(5) ?
    C1 C2 C3 C4 . . . . 179.0(3) ?
    N1 C2 C3 C7 . . . . 176.7(3) ?
    C1 C2 C3 C7 . . . . -2.7(5) ?
    C2 C3 C4 C5 . . . . 1.1(5) ?
    C7 C3 C4 C5 . . . . -177.4(3) ?
    C3 C4 C5 C6 . . . . 0.0(5) ?
    C2 N1 C6 C5 . . . . 0.2(5) ?
    Mn1 N1 C6 C5 3_676 . . . -177.7(3) ?
    C4 C5 C6 N1 . . . . -0.7(6) ?
    Mn1 O6 C7 O5 1_455 . . . 165.6(3) ?
    Mn1 O6 C7 C3 1_455 . . . -20.0(6) ?
    Mn1 O5 C7 O6 . . . . -177.6(3) ?
    Mn1 O5 C7 C3 . . . . 8.0(6) ?
    C4 C3 C7 O6 . . . . -81.4(4) ?
    C2 C3 C7 O6 . . . . 100.2(4) ?
    C4 C3 C7 O5 . . . . 93.4(4) ?
    C2 C3 C7 O5 . . . . -85.0(4) ?
loop_
    _geom_hbond_atom_site_label_D
    _geom_hbond_atom_site_label_H
    _geom_hbond_atom_site_label_A
    _geom_hbond_site_symmetry_A
    _geom_hbond_distance_DH
    _geom_hbond_distance_HA
    _geom_hbond_distance_DA
    _geom_hbond_angle_DHA
    _geom_hbond_publ_flag
    O1 H1W O8 . 0.84 1.95 2.793(4) 176.6 yes
    O1 H2W O2 2_656 0.84 2.09 2.845(4) 149.4 yes
    O2 H4W O6 3_666 0.84 2.07 2.884(4) 165.4 yes
    O2 H4W O4 3_766 0.84 2.56 3.043(4) 117.9 yes
    O2 H3W O4 4_576 0.85 1.94 2.788(4) 179.7 yes
    O3 H5W O7 3_666 0.84 1.85 2.691(4) 175.1 yes
    O3 H6W O1 3_666 0.85 1.92 2.730(4) 159.2 yes
    O4 H8W O1 3_676 0.85 2.61 3.457(4) 179.8 yes
    O4 H7W O1 4_575 0.84 1.86 2.691(4) 168.2 yes
    O4 H8W O2 4_575 0.85 2.37 2.788(4) 110.7 yes
