# Supplementary material for: catena-Poly[[[diaqua­manganese(II)]-μ3-pyridine-2,3-dicarboxyl­ato-κ4 N,O 2:O 3:O 3′] dihydrate]
Source: Acta Crystallogr Sect E Struct Rep Online. 2008 Sep 20;64(Pt 10):m1295–6. doi: 10.1107/S1600536808029413 (PMC2959413; doi:10.1107/S1600536808029413)
Supplement: Supplementary file 2 [file e-64-m1295-Isup2.hkl]

# 
# h,k,l, Fc-squared, Fo-squared, sigma(Fo-squared) and status flag 
# 
data_I
_shelx_title ' B in P2(1)/c' 
_shelx_refln_list_code          4 
_shelx_F_calc_maximum      242.28 
_exptl_crystal_F_000       596.00 
_reflns_d_resolution_high  0.8260 
 
loop_ 
 _symmetry_equiv_pos_as_xyz 
 'x, y, z' 
 '-x, y+1/2, -z+1/2' 
 '-x, -y, -z' 
 'x, -y-1/2, z-1/2' 
 
_cell_length_a     6.5719 
_cell_length_b     7.6703 
_cell_length_c    20.5661 
_cell_angle_alpha  90.000 
_cell_angle_beta   93.354 
_cell_angle_gamma  90.000 
 
_shelx_F_squared_multiplier     1.000 
 
loop_ 
 _refln_index_h 
 _refln_index_k 
 _refln_index_l 
 _refln_F_squared_calc 
 _refln_F_squared_meas 
 _refln_F_squared_sigma 
 _refln_observed_status 
   1   0   0      283.90      226.30      3.98 o 
   2   0   0    56541.23    49317.91    648.14 o 
   3   0   0    16551.94    15719.84    148.60 o 
   4   0   0     4147.91     4085.93     42.49 o 
   5   0   0      755.11      749.88     12.53 o 
   6   0   0      307.67      304.65     11.54 o 
   1   1   0     5218.83     5670.99     33.79 o 
   2   1   0      629.62      639.45      5.96 o 
   3   1   0     5128.66     5259.80     48.68 o 
   4   1   0     1620.10     1645.85     14.43 o 
   5   1   0       13.25       15.89      1.65 o 
   6   1   0     2203.33     2242.74     29.26 o 
   7   1   0      356.60      352.30     14.80 o 
   0   2   0    22794.11    22156.87    174.41 o 
   1   2   0     2254.99     2171.74     16.08 o 
   2   2   0     4011.57     4102.90     29.13 o 
   3   2   0     4713.60     4725.81     30.10 o 
   4   2   0       26.09       24.19      1.49 o 
   5   2   0      475.15      491.40      8.19 o 
   6   2   0      573.97      605.21     12.80 o 
   7   2   0       53.72       46.63      4.95 o 
   1   3   0     2362.74     2507.82     19.06 o 
   2   3   0     1307.49     1398.36     11.09 o 
   3   3   0     1724.31     1710.03     15.22 o 
   4   3   0     3814.42     3778.69     33.71 o 
   5   3   0        3.30        5.56      1.93 o 
   6   3   0     2142.15     2156.55     24.89 o 
   7   3   0      352.54      406.12     11.40 o 
   0   4   0    22923.17    21530.38    162.90 o 
   1   4   0      787.46      832.37      9.36 o 
   2   4   0     3644.73     3445.84     23.76 o 
   3   4   0     6216.80     6171.34     44.71 o 
   4   4   0      172.83      166.09      7.06 o 
   5   4   0      650.50      652.53     11.51 o 
   6   4   0      324.31      355.10      8.96 o 
   7   4   0       52.47       45.21      4.30 o 
   1   5   0        5.68       10.40      1.52 o 
   2   5   0      148.47      181.16      3.84 o 
   3   5   0      495.40      481.77      7.12 o 
   4   5   0      257.23      249.14      6.79 o 
   5   5   0       27.78       25.31      3.11 o 
   6   5   0      722.56      725.00     13.73 o 
   0   6   0     2316.65     2260.99     29.08 o 
   1   6   0      154.86      150.12      4.86 o 
   2   6   0      129.55      125.81      3.59 o 
   3   6   0     1644.31     1683.04     17.24 o 
   4   6   0       12.97       15.58      2.77 o 
   5   6   0      410.73      357.49      9.31 o 
   6   6   0      110.85      109.62      6.03 o 
   1   7   0       28.98       32.93      2.69 o 
   2   7   0       58.39       66.48      3.19 o 
   3   7   0        9.11        7.23      2.52 o 
   4   7   0      224.32      229.51      7.50 o 
   5   7   0      164.68      155.28      6.85 o 
   0   8   0      907.57      863.07     27.64 o 
   1   8   0       52.71       63.32      3.68 o 
   2   8   0      200.70      193.23      6.74 o 
   3   8   0      269.56      314.49      8.85 o 
   4   8   0        0.50        1.23      2.64 o 
   1   9   0       15.40        9.33      2.75 o 
  -7   1   1        0.81        0.75      3.63 o 
  -6   1   1       54.37       59.03      5.93 o 
  -5   1   1       17.22       27.91      4.83 o 
  -4   1   1     1586.91     1519.43     13.43 o 
  -3   1   1      154.81      119.51      5.69 o 
  -2   1   1     3141.56     3235.69     22.71 o 
  -1   1   1       24.47        9.38      0.80 o 
   0   1   1     4784.08     4358.16     42.77 o 
   1   1   1        5.04       -0.29      0.50 o 
   2   1   1     1110.74      990.48      8.41 o 
   3   1   1      287.26      250.60     11.44 o 
   4   1   1      106.61       79.82      2.91 o 
   5   1   1        0.85        1.61      1.11 o 
   6   1   1        8.15        7.25      2.04 o 
   7   1   1       22.59       29.26      4.51 o 
  -7   2   1        5.88        3.05      2.90 o 
  -6   2   1       50.62       60.83      8.20 o 
  -5   2   1        4.24        4.41      1.93 o 
  -4   2   1       30.44       30.66      2.07 o 
  -3   2   1        3.74       10.47      2.97 o 
  -2   2   1      328.71      321.87      3.56 o 
  -1   2   1      224.63      333.09      3.61 o 
   0   2   1       40.55       23.32      0.86 o 
   1   2   1      671.10      495.74      4.92 o 
   2   2   1      935.65      846.83     15.72 o 
   3   2   1      150.05      123.39      3.98 o 
   4   2   1       79.04       80.77      3.94 o 
   5   2   1      204.34      178.35      4.40 o 
   6   2   1        0.24       -0.56      1.76 o 
   7   2   1       54.95       53.44      4.07 o 
  -7   3   1       88.58       96.94      5.32 o 
  -6   3   1        2.11        6.01      2.54 o 
  -5   3   1      236.91      241.90      6.44 o 
  -4   3   1      252.40      232.17      4.71 o 
  -3   3   1        0.56        0.39      0.85 o 
  -2   3   1     1504.01     1383.86     11.00 o 
  -1   3   1      996.62     1005.42      7.33 o 
   0   3   1      387.77      423.51      4.02 o 
   1   3   1     2079.90     1990.66     14.16 o 
   2   3   1      444.87      395.45      4.79 o 
   3   3   1     1341.39     1245.05     13.89 o 
   4   3   1      360.70      365.91      6.12 o 
   5   3   1      144.08      135.07      4.15 o 
   6   3   1      363.74      359.07      9.74 o 
   7   3   1       62.46       61.04      4.51 o 
  -7   4   1       13.19       19.43      4.16 o 
  -6   4   1      668.83      665.35     12.48 o 
  -5   4   1       21.06       28.08      3.04 o 
  -4   4   1      356.98      365.15      6.37 o 
  -3   4   1      835.49      859.46     11.59 o 
  -2   4   1       50.82       50.94      2.01 o 
  -1   4   1      184.44      229.89      6.79 o 
   0   4   1     3733.72     3983.96     61.19 o 
   1   4   1      646.42      671.44      6.92 o 
   2   4   1     2788.30     2716.82     22.60 o 
   3   4   1      242.90      252.57      5.27 o 
   4   4   1     1849.11     1748.05     16.95 o 
   5   4   1      267.42      302.10      7.64 o 
   6   4   1      147.86      147.84      6.05 o 
   7   4   1      108.89       94.07      5.57 o 
  -6   5   1        5.75        3.04      2.43 o 
  -5   5   1      273.07      277.00      7.73 o 
  -4   5   1      294.03      303.09      7.52 o 
  -3   5   1       50.76       64.47      2.95 o 
  -2   5   1      947.21      963.05      9.69 o 
  -1   5   1      279.91      280.33      4.58 o 
   0   5   1      425.45      465.07      6.46 o 
   1   5   1      711.72      727.32      7.90 o 
   2   5   1       29.37       32.55      1.93 o 
   3   5   1      384.74      388.32      5.90 o 
   4   5   1      134.50      146.62      4.73 o 
   5   5   1        1.71        0.00      1.86 o 
   6   5   1      233.65      229.35      8.34 o 
  -6   6   1      405.08      396.01     22.79 o 
  -5   6   1      197.26      199.19      7.09 o 
  -4   6   1      307.89      284.81      7.82 o 
  -3   6   1      402.54      411.01      6.53 o 
  -2   6   1       40.80       37.86      2.28 o 
  -1   6   1      857.87      842.24      9.26 o 
   0   6   1      610.59      601.02      8.66 o 
   1   6   1      250.93      225.06      4.88 o 
   2   6   1     1776.88     1700.72     15.09 o 
   3   6   1       81.44       73.95      3.50 o 
   4   6   1      599.24      609.32     20.37 o 
   5   6   1        8.39        5.38      2.82 o 
   6   6   1       39.12       36.90      4.29 o 
  -5   7   1      562.24      543.70     12.22 o 
  -4   7   1      535.97      571.73     11.84 o 
  -3   7   1      199.11      212.72      7.45 o 
  -2   7   1     1081.30     1063.79     11.70 o 
  -1   7   1      482.64      470.20     13.79 o 
   0   7   1      836.43      842.26     11.38 o 
   1   7   1     1866.67     1837.58     18.69 o 
   2   7   1       63.37       66.43      3.39 o 
   3   7   1     1358.69     1357.70     23.76 o 
   4   7   1       44.89       44.40      4.08 o 
   5   7   1      380.08      386.07     10.40 o 
  -4   8   1      182.40      169.96      9.88 o 
  -3   8   1      468.05      412.16     10.10 o 
  -2   8   1       14.93       10.68      2.69 o 
  -1   8   1      481.95      436.08      8.52 o 
   0   8   1      412.39      413.75     12.32 o 
   1   8   1      234.77      237.02      7.32 o 
   2   8   1      713.69      697.18     12.87 o 
   3   8   1       55.70       50.14      4.29 o 
   4   8   1      479.11      473.47     11.51 o 
  -1   9   1       41.78       38.28      4.00 o 
   0   9   1      337.57      340.18      9.27 o 
   1   9   1      183.82      161.19      6.70 o 
  -7   0   2      391.69      418.76     15.55 o 
  -6   0   2     7528.81     7309.74    108.34 o 
  -5   0   2      435.97      469.40     24.92 o 
  -4   0   2    22323.45    21334.84    348.38 o 
  -3   0   2     5010.69     4604.07     49.12 o 
  -2   0   2    58699.90    53358.34    495.33 o 
  -1   0   2     2529.82     2581.99     36.38 o 
   1   0   2     5266.09     5489.04     42.26 o 
   2   0   2       60.31       55.76      2.29 o 
   3   0   2      188.11      209.98      5.04 o 
   4   0   2     2535.56     2576.85     29.14 o 
   5   0   2      158.21      163.75      5.63 o 
   6   0   2     1895.62     1914.57     30.56 o 
  -7   1   2      248.42      245.52     12.71 o 
  -6   1   2      714.31      735.43     20.67 o 
  -5   1   2     1424.93     1453.83     25.01 o 
  -4   1   2      114.69      116.24      2.94 o 
  -3   1   2     6850.75     7190.15     48.69 o 
  -2   1   2       22.11       17.80      1.73 o 
  -1   1   2     1008.15     1124.41      8.82 o 
   0   1   2     8580.36     8468.20     57.74 o 
   1   1   2       11.84       27.68      1.14 o 
   2   1   2      446.52      553.65      5.03 o 
   3   1   2     8960.18     9138.66     63.03 o 
   4   1   2       92.72       86.30      2.61 o 
   5   1   2     1303.47     1374.56     15.77 o 
   6   1   2      811.45      854.77     10.95 o 
   7   1   2      172.15      145.14      7.64 o 
  -7   2   2      350.93      313.68     14.64 o 
  -6   2   2     1037.59     1113.95     18.76 o 
  -5   2   2       94.80      107.33      4.96 o 
  -4   2   2     2431.33     2572.73     22.00 o 
  -3   2   2     1171.07     1125.67     10.06 o 
  -2   2   2      487.90      568.42      5.17 o 
  -1   2   2     3668.42     3903.76     22.15 o 
   0   2   2       18.93       19.57      0.88 o 
   1   2   2      357.61      158.23      2.53 o 
   2   2   2     1588.19     1631.95     13.57 o 
   3   2   2      222.49      302.59      3.94 o 
   4   2   2      185.02      225.45      3.80 o 
   5   2   2      169.47      162.23      4.30 o 
   6   2   2      722.83      678.03     14.70 o 
   7   2   2      126.03      142.52      5.93 o 
  -7   3   2      169.87      202.06     10.84 o 
  -6   3   2     1022.52     1002.86     15.14 o 
  -5   3   2      514.49      578.88     10.24 o 
  -4   3   2        0.39       -0.54      1.09 o 
  -3   3   2     5476.41     5640.75     38.18 o 
  -2   3   2      569.15      642.68      5.52 o 
  -1   3   2      916.90      907.65      6.87 o 
   0   3   2    16319.95    16268.53    133.12 o 
   1   3   2       24.34       45.28      5.32 o 
   2   3   2     6167.92     6093.06     42.43 o 
   3   3   2     4326.91     4324.00     32.40 o 
   4   3   2      381.87      366.61      6.21 o 
   5   3   2     1787.82     1773.77     17.50 o 
   6   3   2      197.70      200.72      6.58 o 
   7   3   2      211.55      202.68      7.20 o 
  -7   4   2      305.69      299.26     12.19 o 
  -6   4   2     1218.63     1233.36     17.82 o 
  -5   4   2      214.45      200.03      6.24 o 
  -4   4   2     2533.36     2565.55     26.55 o 
  -3   4   2     1948.39     1872.55     15.53 o 
  -2   4   2     4106.01     4109.19     27.58 o 
  -1   4   2     4794.46     4959.95     38.66 o 
   0   4   2      267.90      403.10     12.03 o 
   1   4   2     3912.63     4156.97     24.95 o 
   2   4   2      181.06      144.99      4.13 o 
   3   4   2      750.88      794.65      9.66 o 
   4   4   2      757.08      733.09      9.71 o 
   5   4   2       88.84       96.98      3.84 o 
   6   4   2      852.14      867.66     14.56 o 
   7   4   2      393.70      382.29     10.10 o 
  -6   5   2      165.41      135.69      6.20 o 
  -5   5   2      202.19      184.64      6.40 o 
  -4   5   2       53.06       57.87      6.35 o 
  -3   5   2      663.45      630.53      7.70 o 
  -2   5   2       31.74       49.14      2.19 o 
  -1   5   2       60.20       90.79      2.87 o 
   0   5   2     2195.55     2302.69     15.64 o 
   1   5   2        1.07        2.25      1.07 o 
   2   5   2      334.41      352.48      5.39 o 
   3   5   2     1856.75     1820.39     27.22 o 
   4   5   2      124.67      128.98      4.28 o 
   5   5   2      302.51      280.78      8.07 o 
   6   5   2      258.41      262.86      8.20 o 
  -6   6   2      128.46      127.40      6.44 o 
  -5   6   2       53.15       49.85      4.23 o 
  -4   6   2      289.02      253.48      7.34 o 
  -3   6   2      489.25      523.81      8.67 o 
  -2   6   2      359.38      368.79      5.97 o 
  -1   6   2     1155.08     1191.75     11.57 o 
   0   6   2        6.41       11.82      1.83 o 
   1   6   2     1288.99     1390.51     12.88 o 
   2   6   2       15.87       14.93      1.98 o 
   3   6   2      757.84      776.02     13.89 o 
   4   6   2       29.14       20.22      2.46 o 
   5   6   2       14.44       14.79      3.09 o 
  -5   7   2       20.02        2.49      2.69 o 
  -4   7   2       16.45       13.15      3.60 o 
  -3   7   2      379.33      382.47      8.36 o 
  -2   7   2        9.48       14.70      2.24 o 
  -1   7   2        1.51        1.85      1.60 o 
   0   7   2     1048.57     1134.18     14.55 o 
   1   7   2      377.48      389.93      7.48 o 
   2   7   2      544.65      597.77      9.41 o 
   3   7   2     2045.82     2006.51     20.58 o 
   4   7   2       95.60       95.43      5.33 o 
   5   7   2     1158.59     1161.68     18.72 o 
  -4   8   2      236.85      210.26      7.63 o 
  -3   8   2      115.11      143.64      6.17 o 
  -2   8   2      180.96      162.68      7.28 o 
  -1   8   2      349.39      391.37      8.06 o 
   0   8   2       22.75       30.25      2.90 o 
   1   8   2      207.66      223.54      7.08 o 
   2   8   2       94.50       89.80      4.93 o 
   3   8   2      175.08      175.77      5.73 o 
  -1   9   2       22.05       22.00      3.00 o 
   0   9   2       83.41       87.69      5.50 o 
   1   9   2        2.49        1.35      2.49 o 
  -7   1   3        0.36       -1.12      3.74 o 
  -6   1   3      700.95      663.04     13.42 o 
  -5   1   3      107.14      123.77      4.12 o 
  -4   1   3      586.16      656.43      7.34 o 
  -3   1   3        3.73       31.54      1.59 o 
  -2   1   3     1556.13     1468.77     14.87 o 
  -1   1   3      581.04      463.35      4.99 o 
   0   1   3      276.66      240.99      3.34 o 
   1   1   3      593.34      452.69      4.06 o 
   2   1   3      258.60      245.66      3.12 o 
   3   1   3      102.77       66.65      2.12 o 
   4   1   3       12.36        2.24      1.03 o 
   5   1   3       17.44       17.61      1.54 o 
   6   1   3       14.78       21.30      2.26 o 
   7   1   3       15.09       17.13      3.45 o 
  -7   2   3        7.35        5.88      4.38 o 
  -6   2   3       14.91       18.44      4.81 o 
  -5   2   3        0.23        2.10      1.86 o 
  -4   2   3      197.79      174.28      3.53 o 
  -3   2   3       37.85       19.63      2.73 o 
  -2   2   3        0.40        6.69      0.75 o 
  -1   2   3     1826.46     1624.65     10.28 o 
   0   2   3      329.98      260.96      2.91 o 
   1   2   3       18.93       28.42      1.37 o 
   2   2   3      161.12      171.94      2.79 o 
   3   2   3       55.46       95.86      2.24 o 
   4   2   3       10.29       10.83      1.49 o 
   5   2   3       27.52       19.37      2.01 o 
   6   2   3       29.32       25.57      2.44 o 
   7   2   3       40.40       46.62      3.97 o 
  -7   3   3        0.13       -0.70      2.69 o 
  -6   3   3       45.64       48.94      3.99 o 
  -5   3   3      151.81      165.67      8.02 o 
  -4   3   3       18.34       28.06      5.07 o 
  -3   3   3      714.37      698.86      6.77 o 
  -2   3   3      500.36      433.68      4.36 o 
  -1   3   3     1201.85     1024.59      8.30 o 
   0   3   3     2173.16     2271.47     15.40 o 
   1   3   3      783.64      684.02      5.58 o 
   2   3   3      700.78      806.82      7.54 o 
   3   3   3       35.68       39.53      2.20 o 
   4   3   3      242.78      263.11      5.29 o 
   5   3   3       45.75       47.80      3.22 o 
   6   3   3        8.82        8.21      2.36 o 
   7   3   3        1.34       -0.47      2.33 o 
  -7   4   3       54.58       56.15      5.78 o 
  -6   4   3       15.55       16.39      2.96 o 
  -5   4   3      169.89      168.78      5.82 o 
  -4   4   3      540.42      561.56      9.91 o 
  -3   4   3        1.83        3.96      1.58 o 
  -2   4   3     3472.30     3472.65     21.47 o 
  -1   4   3       44.59       36.05      1.44 o 
   0   4   3     1599.23     1578.35     11.15 o 
   1   4   3      472.95      537.92      5.41 o 
   2   4   3      883.80      891.36      8.66 o 
   3   4   3       75.45       91.83      4.56 o 
   4   4   3        8.52        6.66      1.62 o 
   5   4   3        8.87        4.75      1.85 o 
   6   4   3       93.84       91.51      5.09 o 
   7   4   3        2.82        5.38      2.70 o 
  -6   5   3      186.52      192.41      7.13 o 
  -5   5   3        8.90       10.41      2.56 o 
  -4   5   3      213.61      204.87      6.24 o 
  -3   5   3      166.65      189.80      4.81 o 
  -2   5   3       18.08       17.87      1.59 o 
  -1   5   3      111.80      154.05      3.41 o 
   0   5   3      132.92      141.10      5.51 o 
   1   5   3        2.57        2.50      1.06 o 
   2   5   3      161.29      152.60      3.62 o 
   3   5   3      274.85      252.12      5.56 o 
   4   5   3      167.11      141.81      4.53 o 
   5   5   3      262.61      252.03      7.49 o 
   6   5   3        9.31        4.74      2.53 o 
  -6   6   3        6.38       14.24      3.21 o 
  -5   6   3      178.64      191.89      7.00 o 
  -4   6   3      548.82      522.35     10.65 o 
  -3   6   3      249.89      239.36      6.19 o 
  -2   6   3      681.80      726.79      8.76 o 
  -1   6   3        1.81        1.43      1.17 o 
   0   6   3      807.55      906.18      9.60 o 
   1   6   3      101.90       97.13      3.10 o 
   2   6   3        5.21        2.39      1.76 o 
   3   6   3        3.71       10.60      2.02 o 
   4   6   3      100.72      100.10      4.21 o 
   5   6   3       82.02       86.92      6.11 o 
  -5   7   3       43.47       43.24      4.28 o 
  -4   7   3      243.16      232.15      8.78 o 
  -3   7   3     1108.21     1115.32     14.29 o 
  -2   7   3      151.28      155.58      4.24 o 
  -1   7   3     1476.42     1563.08     21.84 o 
   0   7   3       52.68       57.15      3.24 o 
   1   7   3      651.77      686.25     11.81 o 
   2   7   3      207.82      212.61      5.65 o 
   3   7   3        2.71        7.40      2.36 o 
   4   7   3       56.43       45.96      4.12 o 
   5   7   3      236.30      233.30      8.27 o 
  -3   8   3       73.39       77.95      6.23 o 
  -2   8   3      561.82      567.42     11.83 o 
  -1   8   3       13.80       15.27      2.57 o 
   0   8   3      390.53      390.26      9.28 o 
   1   8   3      353.47      344.42      8.86 o 
   2   8   3       28.10       32.97      4.59 o 
   3   8   3      363.89      345.49      8.28 o 
  -1   9   3      165.58      138.49      8.04 o 
   0   9   3       32.41       22.12      3.55 o 
   1   9   3       65.38       55.95      5.07 o 
  -7   0   4       12.88        7.91      4.06 o 
  -6   0   4     4235.53     4147.34     67.42 o 
  -5   0   4      444.66      482.43     14.53 o 
  -4   0   4     2043.65     2184.45     27.03 o 
  -3   0   4     3192.61     3151.04     32.27 o 
  -2   0   4     1904.28     1890.03     19.76 o 
  -1   0   4      284.36      452.25      9.46 o 
   0   0   4    10550.86    11133.23     87.14 o 
   1   0   4     1415.38     1225.35     11.21 o 
   2   0   4     2449.47     2995.55     25.08 o 
   3   0   4     1636.72     1655.25     38.03 o 
   4   0   4       99.18      136.45      4.83 o 
   5   0   4      313.47      330.19     23.75 o 
   6   0   4      475.67      513.36      9.29 o 
   7   0   4      151.94      166.14     10.15 o 
  -7   1   4      425.07      385.00     15.87 o 
  -6   1   4      184.42      194.81      7.51 o 
  -5   1   4      269.55      296.92      6.20 o 
  -4   1   4       13.76       24.71      1.52 o 
  -3   1   4      327.38      312.81      5.18 o 
  -2   1   4       14.30        8.28      1.47 o 
  -1   1   4      904.37     1207.94     10.57 o 
   0   1   4       62.21       23.78      1.05 o 
   1   1   4     4770.75     5376.21     32.71 o 
   2   1   4      825.20      851.59      7.16 o 
   3   1   4     2647.74     2784.74     19.18 o 
   4   1   4     2197.35     2159.76     16.38 o 
   5   1   4       32.62       29.09      2.80 o 
   6   1   4     1479.12     1447.76     15.56 o 
   7   1   4      340.53      324.99     10.29 o 
  -7   2   4        7.10       11.16      4.91 o 
  -6   2   4      691.27      676.40     20.83 o 
  -5   2   4      241.30      276.67      7.75 o 
  -4   2   4       20.02       23.75      2.02 o 
  -3   2   4     3619.63     3937.55     28.27 o 
  -2   2   4        2.34        3.31      0.85 o 
  -1   2   4     1675.42     1285.42      9.38 o 
   0   2   4     4359.35     4565.07     25.73 o 
   1   2   4       53.34       46.43      1.52 o 
   2   2   4     1920.91     1543.68     11.54 o 
   3   2   4     1401.93     1485.97     11.76 o 
   4   2   4       71.41       63.09      2.65 o 
   5   2   4       22.73       38.18      4.51 o 
   6   2   4      452.29      424.61      7.77 o 
   7   2   4       69.38       48.07      4.02 o 
  -7   3   4      288.54      272.31     17.44 o 
  -6   3   4      711.73      689.74     14.68 o 
  -5   3   4      661.15      632.27     13.03 o 
  -4   3   4      786.09      817.76     14.18 o 
  -3   3   4      164.72      171.21      3.00 o 
  -2   3   4     3611.49     3736.68     22.36 o 
  -1   3   4     1032.06     1070.36      7.96 o 
   0   3   4     2232.73     2113.02     13.47 o 
   1   3   4     4994.62     4902.32     28.16 o 
   2   3   4      372.84      396.21      8.32 o 
   3   3   4     5585.95     5276.72     38.88 o 
   4   3   4      851.86      857.39     10.44 o 
   5   3   4        8.19        7.26      1.83 o 
   6   3   4     1131.37     1103.33     13.80 o 
   7   3   4       68.02       62.43      4.57 o 
  -7   4   4       14.80       18.05      4.40 o 
  -6   4   4      875.15      894.83     14.93 o 
  -5   4   4      970.24      965.90     14.59 o 
  -4   4   4      295.74      263.64      6.71 o 
  -3   4   4     4489.75     4487.26     55.30 o 
  -2   4   4      255.34      244.52      3.48 o 
  -1   4   4      689.04      783.02      6.85 o 
   0   4   4     4061.30     3938.38     23.75 o 
   1   4   4      222.01      214.23      4.10 o 
   2   4   4      897.89      892.51     12.75 o 
   3   4   4     2536.74     2603.78     22.40 o 
   4   4   4      247.04      228.29      5.34 o 
   5   4   4      985.01      980.56     12.55 o 
   6   4   4       28.47       39.22      3.76 o 
  -6   5   4      136.12      126.80      9.07 o 
  -5   5   4       84.72       79.18      4.61 o 
  -4   5   4      241.61      226.01      6.56 o 
  -3   5   4       23.06       22.26      2.14 o 
  -2   5   4      234.20      271.59      5.10 o 
  -1   5   4      321.19      345.52      4.51 o 
   0   5   4       42.92       49.46      1.84 o 
   1   5   4     1431.63     1434.07     12.49 o 
   2   5   4      139.22      156.17      4.23 o 
   3   5   4      810.75      777.68     10.36 o 
   4   5   4      769.24      775.44     10.81 o 
   5   5   4        4.72        6.60      2.40 o 
   6   5   4      433.16      376.76      9.82 o 
  -6   6   4      293.00      289.96      9.04 o 
  -5   6   4      576.74      620.77     19.23 o 
  -4   6   4       56.02       57.81      6.49 o 
  -3   6   4     2592.84     2631.34     24.35 o 
  -2   6   4        4.06        5.50      1.44 o 
  -1   6   4     1052.64     1129.16     11.23 o 
   0   6   4      370.43      396.48      5.95 o 
   1   6   4      185.92      190.03      4.44 o 
   2   6   4        7.41        5.58      1.67 o 
   3   6   4      210.15      205.10      5.43 o 
   4   6   4        6.87        4.79      1.97 o 
   5   6   4       96.01       78.52      4.98 o 
  -5   7   4       25.98       31.76      4.06 o 
  -4   7   4      132.41      135.57      5.97 o 
  -3   7   4      335.31      344.62      7.51 o 
  -2   7   4      516.75      574.66      9.40 o 
  -1   7   4     1511.55     1478.56     16.23 o 
   0   7   4      356.17      394.00      7.51 o 
   1   7   4     2777.31     2702.89     26.08 o 
   2   7   4        8.54       13.40      2.28 o 
   3   7   4     1941.11     1974.39     36.62 o 
   4   7   4      170.86      165.48      6.45 o 
  -3   8   4      740.83      787.13     14.54 o 
  -2   8   4       90.77       83.23      5.11 o 
  -1   8   4      163.83      147.86      5.14 o 
   0   8   4      863.40      815.65     13.88 o 
   1   8   4       33.43       29.08      3.45 o 
   2   8   4      175.13      137.77      5.87 o 
   3   8   4      146.48      177.03      5.93 o 
  -1   9   4      102.87       97.81      7.15 o 
   0   9   4       21.33       26.83      5.73 o 
   1   9   4      271.03      228.54      7.79 o 
  -7   1   5       41.12       36.43      6.36 o 
  -6   1   5      115.42      109.96      8.55 o 
  -5   1   5        2.76        6.10      2.19 o 
  -4   1   5      300.06      267.96      5.33 o 
  -3   1   5        5.07        4.46      0.79 o 
  -2   1   5       23.86        8.78      1.11 o 
  -1   1   5      580.09      456.17      5.75 o 
   0   1   5        6.89       41.19      2.08 o 
   1   1   5     2303.50     1893.66     13.00 o 
   2   1   5      151.48       67.35      1.48 o 
   3   1   5       40.27       75.24      2.18 o 
   4   1   5       38.89       27.23      1.63 o 
   5   1   5      131.58      150.46      3.70 o 
   6   1   5      104.22      119.64      5.02 o 
   7   1   5        1.78        1.45      2.18 o 
  -7   2   5        0.06        0.16      3.85 o 
  -6   2   5        3.89        9.72      4.54 o 
  -5   2   5        0.27        2.67      1.48 o 
  -4   2   5        6.68        5.90      1.97 o 
  -3   2   5       45.99       83.14      6.09 o 
  -2   2   5      173.60      184.20      3.40 o 
  -1   2   5      613.84      429.38      4.35 o 
   0   2   5      154.68      121.20      2.11 o 
   1   2   5       52.95       20.77      1.97 o 
   2   2   5        2.17       16.15      1.07 o 
   3   2   5      409.76      404.25      6.29 o 
   4   2   5       84.53       59.25      3.45 o 
   5   2   5      116.95      141.13      4.19 o 
   6   2   5       38.80       45.11      3.04 o 
   7   2   5       31.48       20.28      3.10 o 
  -7   3   5       74.05       75.81     10.68 o 
  -6   3   5        7.63        4.81      4.33 o 
  -5   3   5      164.78      169.84      9.70 o 
  -4   3   5      322.32      332.00     12.02 o 
  -3   3   5      306.61      324.99      5.90 o 
  -2   3   5      304.20      374.39      4.10 o 
  -1   3   5      271.67      328.74      3.72 o 
   0   3   5        9.20       20.41      1.05 o 
   1   3   5      258.33      319.98      3.55 o 
   2   3   5       22.47       25.14      1.26 o 
   3   3   5      130.85      151.20      3.91 o 
   4   3   5      228.85      232.75      5.11 o 
   5   3   5        0.45        2.79      1.57 o 
   6   3   5      152.87      140.64      5.58 o 
   7   3   5        2.91        0.42      2.19 o 
  -7   4   5       33.36       32.47      5.17 o 
  -6   4   5      354.54      346.33      8.97 o 
  -5   4   5       41.70       43.18      4.45 o 
  -4   4   5     1065.52     1047.76     16.28 o 
  -3   4   5       88.38       81.27      3.14 o 
  -2   4   5      615.71      611.97      6.01 o 
  -1   4   5      196.39      200.33      3.16 o 
   0   4   5      433.49      479.93      5.47 o 
   1   4   5        3.86        2.01      0.73 o 
   2   4   5      298.27      268.91      5.17 o 
   3   4   5        3.19        5.28      1.49 o 
   4   4   5      154.05      163.60      4.67 o 
   5   4   5       44.88       30.43      2.70 o 
   6   4   5        5.22        2.21      2.34 o 
  -6   5   5       56.15       51.48      4.37 o 
  -5   5   5       38.95       36.47      3.72 o 
  -4   5   5        4.55        5.21      2.02 o 
  -3   5   5        3.95        5.20      1.62 o 
  -2   5   5       12.85       12.37      1.58 o 
  -1   5   5      120.52      114.54      3.30 o 
   0   5   5       26.72       24.76      1.48 o 
   1   5   5      148.61      160.07      4.94 o 
   2   5   5       15.24       11.90      2.09 o 
   3   5   5      161.83      180.00      4.84 o 
   4   5   5        4.11        4.20      1.73 o 
   5   5   5       51.95       50.58      3.40 o 
   6   5   5       95.30       81.56      5.68 o 
  -5   6   5      182.33      177.53      6.76 o 
  -4   6   5      130.24      119.75      5.40 o 
  -3   6   5       27.34       29.07      2.62 o 
  -2   6   5      100.25      101.75      3.84 o 
  -1   6   5      181.53      165.00      3.92 o 
   0   6   5      481.04      533.31      7.08 o 
   1   6   5        9.86        6.15      1.63 o 
   2   6   5      492.03      534.83      8.57 o 
   3   6   5      249.18      248.77      6.83 o 
   4   6   5      429.95      387.18      7.91 o 
   5   6   5      121.89      142.00      6.23 o 
  -5   7   5      596.79      576.52     12.66 o 
  -4   7   5        0.45        2.00      2.03 o 
  -3   7   5      261.44      276.67      8.00 o 
  -2   7   5      125.33      131.07      5.71 o 
  -1   7   5        0.69       -2.28      1.57 o 
   0   7   5      105.53      117.08      5.01 o 
   1   7   5      355.55      330.91      7.06 o 
   2   7   5        0.55        1.48      1.75 o 
   3   7   5      875.85      845.37     12.26 o 
   4   7   5       37.22       36.16      3.72 o 
  -3   8   5      121.29      127.34      6.25 o 
  -2   8   5       52.29       60.09      4.55 o 
  -1   8   5      488.22      467.75     18.86 o 
   0   8   5      123.74      119.55      6.22 o 
   1   8   5      286.74      284.56      8.53 o 
   2   8   5      664.27      617.60     12.37 o 
   3   8   5        2.46       -0.36      1.93 o 
  -1   9   5       16.81       30.00      4.97 o 
   0   9   5       97.37       71.90      8.36 o 
   1   9   5      130.17      125.55      9.26 o 
  -7   0   6      184.11      187.34     11.22 o 
  -6   0   6      485.66      504.60     16.88 o 
  -5   0   6      294.54      281.04     11.43 o 
  -4   0   6     2169.30     2458.37     41.83 o 
  -3   0   6      165.00      165.44      3.92 o 
  -2   0   6     1476.18     1858.20     19.85 o 
  -1   0   6      180.55      125.24      2.97 o 
   0   0   6     6026.68     6146.18     67.43 o 
   1   0   6      257.11      172.92      3.23 o 
   2   0   6      198.07      266.85      5.37 o 
   3   0   6     5161.91     4736.77     42.20 o 
   4   0   6     2589.51     2813.02     26.15 o 
   5   0   6      378.82      369.29      7.21 o 
   6   0   6     4300.99     4184.51     48.35 o 
   7   0   6       43.96       55.18      7.10 o 
  -7   1   6       22.36       38.20      6.52 o 
  -6   1   6      598.73      604.60     13.06 o 
  -5   1   6      103.68      124.47      5.53 o 
  -4   1   6      143.65      148.78      4.05 o 
  -3   1   6     7081.43     7645.87     60.81 o 
  -2   1   6      306.28      288.76      6.38 o 
  -1   1   6     3403.73     3713.94     26.59 o 
   0   1   6    19189.84    17672.76    105.87 o 
   1   1   6       29.38       38.89      1.43 o 
   2   1   6     4646.17     4290.48     27.55 o 
   3   1   6     3403.36     3622.09     22.02 o 
   4   1   6      608.90      604.83      6.19 o 
   5   1   6      687.17      729.20      8.47 o 
   6   1   6        8.47       13.65      2.14 o 
   7   1   6      271.36      233.57      7.25 o 
  -7   2   6      301.54      273.56     14.16 o 
  -6   2   6      679.03      646.65     20.62 o 
  -5   2   6      466.95      461.35      8.18 o 
  -4   2   6       85.02       91.76      4.13 o 
  -3   2   6       99.27      105.29      3.34 o 
  -2   2   6       50.32       79.75      2.77 o 
  -1   2   6     3766.17     3290.14     21.35 o 
   0   2   6      746.44      632.01      5.89 o 
   1   2   6      337.71      238.92      3.39 o 
   2   2   6        2.09        3.39      0.99 o 
   3   2   6      410.92      474.56      7.66 o 
   4   2   6     1090.97     1082.10     11.89 o 
   5   2   6       45.62       51.37      2.87 o 
   6   2   6     1803.50     1797.73     18.77 o 
   7   2   6       40.78       31.58      5.14 o 
  -7   3   6       85.52       99.84      9.83 o 
  -6   3   6     1043.07     1011.77     27.78 o 
  -5   3   6      204.45      204.47      7.25 o 
  -4   3   6     1148.17     1146.80     17.70 o 
  -3   3   6     5454.64     5269.28     44.37 o 
  -2   3   6       40.22       56.39      1.78 o 
  -1   3   6     5307.80     5219.51     30.14 o 
   0   3   6    10897.01    10941.02     59.76 o 
   1   3   6     1673.12     1601.56     10.99 o 
   2   3   6     1439.65     1613.40     24.70 o 
   3   3   6     1808.86     1662.55     15.78 o 
   4   3   6      275.96      277.05      5.71 o 
   5   3   6      196.16      189.67      5.15 o 
   6   3   6      328.72      370.31     11.33 o 
   7   3   6      220.49      201.82      7.28 o 
  -7   4   6      351.53      356.46     12.69 o 
  -6   4   6      216.88      256.82      7.79 o 
  -5   4   6      197.87      229.45      9.19 o 
  -4   4   6      680.37      628.04     10.61 o 
  -3   4   6      140.83      140.28      6.84 o 
  -2   4   6      937.04      859.37      7.56 o 
  -1   4   6      649.14      796.55      7.11 o 
   0   4   6     1314.28     1239.96      9.57 o 
   1   4   6     1532.11     1873.05     13.01 o 
   2   4   6       16.97       19.47      1.86 o 
   3   4   6     2892.15     2972.41     25.20 o 
   4   4   6      559.97      551.66      8.97 o 
   5   4   6       96.65      108.92      4.75 o 
   6   4   6     1612.70     1626.52     18.53 o 
  -6   5   6      377.97      380.67      9.87 o 
  -5   5   6       24.97       21.68      3.07 o 
  -4   5   6       16.91       15.57      2.50 o 
  -3   5   6     2019.38     2036.54     19.65 o 
  -2   5   6      234.07      262.75      6.42 o 
  -1   5   6      702.64      686.09      6.90 o 
   0   5   6     3872.66     4141.41     25.77 o 
   1   5   6        4.05        4.58      1.44 o 
   2   5   6      853.55      958.72     11.50 o 
   3   5   6      858.11      816.94     10.91 o 
   4   5   6        2.31        1.28      1.59 o 
   5   5   6      336.42      322.41      7.32 o 
   6   5   6       76.44       77.52      6.99 o 
  -5   6   6      585.90      592.74     12.21 o 
  -4   6   6       24.33       18.54      3.01 o 
  -3   6   6       90.54       94.32      3.96 o 
  -2   6   6        2.64        5.05      2.68 o 
  -1   6   6       40.00       28.75      1.99 o 
   0   6   6        4.13        2.04      1.40 o 
   1   6   6       27.81       38.98      3.46 o 
   2   6   6       83.95       88.54      3.72 o 
   3   6   6      410.35      388.50      7.66 o 
   4   6   6      295.25      273.90      6.73 o 
   5   6   6       22.58       23.27      2.95 o 
  -4   7   6      176.20      191.49      6.00 o 
  -3   7   6     2268.71     2298.23     23.21 o 
  -2   7   6        4.39        7.94      2.48 o 
  -1   7   6     1464.01     1504.95     19.32 o 
   0   7   6     1289.10     1316.07     17.57 o 
   1   7   6      220.70      216.50      5.80 o 
   2   7   6      428.39      423.01      8.22 o 
   3   7   6      380.94      401.71      9.82 o 
   4   7   6      118.51      122.55      6.02 o 
  -3   8   6        2.72        3.36      2.81 o 
  -2   8   6      241.62      238.79      7.88 o 
  -1   8   6        3.81        5.21      3.12 o 
   0   8   6       28.32       27.55      3.36 o 
   1   8   6      126.20      137.44      5.83 o 
   2   8   6        4.08        1.67      2.40 o 
   3   8   6      190.74      210.05      8.64 o 
   0   9   6      263.59      304.30     23.99 o 
  -7   1   7       19.41       16.72      5.40 o 
  -6   1   7        3.85       11.74      3.04 o 
  -5   1   7       60.94       49.84      3.95 o 
  -4   1   7      114.82      133.39      4.19 o 
  -3   1   7      762.13      695.77      8.85 o 
  -2   1   7      143.16      171.53      3.69 o 
  -1   1   7      835.44      840.64      6.91 o 
   0   1   7       13.84        9.15      0.85 o 
   1   1   7        7.60        1.94      0.67 o 
   2   1   7       56.17       10.76      1.06 o 
   3   1   7      102.36       88.89      2.10 o 
   4   1   7      434.27      463.33      6.09 o 
   5   1   7        9.18       13.68      1.91 o 
   6   1   7       46.97       43.99      3.54 o 
   7   1   7       20.90       25.89      3.42 o 
  -7   2   7        2.07       -1.01      4.11 o 
  -6   2   7        1.34       -1.55      3.15 o 
  -5   2   7        3.17        5.83      4.46 o 
  -4   2   7        0.05        0.15      1.73 o 
  -3   2   7      152.10      134.32      3.78 o 
  -2   2   7      439.49      386.58      6.17 o 
  -1   2   7       69.24       77.85      1.91 o 
   0   2   7      193.66      125.42      2.45 o 
   1   2   7      783.08      946.79      9.12 o 
   2   2   7      535.77      495.63      5.63 o 
   3   2   7      183.23      251.31      5.39 o 
   4   2   7       81.21      100.54      3.60 o 
   5   2   7       63.40       53.36      2.98 o 
   6   2   7        0.12        0.82      1.70 o 
   7   2   7       20.34       24.85      4.22 o 
  -7   3   7       74.47       56.09      8.28 o 
  -6   3   7      118.83      103.79      9.13 o 
  -5   3   7      168.29      166.37      6.52 o 
  -4   3   7       54.26       58.56      3.90 o 
  -3   3   7       17.46       25.02      2.14 o 
  -2   3   7        0.19        0.92      0.74 o 
  -1   3   7       17.22       18.96      1.09 o 
   0   3   7      545.48      604.42      5.56 o 
   1   3   7      135.91      138.57      2.86 o 
   2   3   7     1513.42     1598.86     12.85 o 
   3   3   7       80.24       89.74      3.26 o 
   4   3   7      586.01      561.47      8.47 o 
   5   3   7       23.38       26.29      2.50 o 
   6   3   7      108.01      110.28      6.08 o 
   7   3   7       24.09       29.32      4.66 o 
  -6   4   7      236.47      247.45      9.74 o 
  -5   4   7       30.35       31.19      3.19 o 
  -4   4   7        7.16       14.88      2.35 o 
  -3   4   7      388.91      335.86      7.53 o 
  -2   4   7       24.89       21.33      1.58 o 
  -1   4   7        1.38        2.12      0.89 o 
   0   4   7     1362.37     1408.37     10.62 o 
   1   4   7       19.15       16.47      1.38 o 
   2   4   7      158.03      165.20      5.62 o 
   3   4   7      292.28      278.99      5.82 o 
   4   4   7        0.25        2.25      1.62 o 
   5   4   7      131.39      142.86      4.91 o 
   6   4   7      213.32      190.81      5.93 o 
  -6   5   7       72.85       69.28      7.33 o 
  -5   5   7        0.36        0.01      1.92 o 
  -4   5   7      152.25      138.76      5.24 o 
  -3   5   7      202.95      188.99      5.02 o 
  -2   5   7      375.35      335.69      8.44 o 
  -1   5   7      348.05      375.34      4.94 o 
   0   5   7        9.37        7.73      1.17 o 
   1   5   7      484.21      528.02      8.01 o 
   2   5   7      202.02      185.40      5.29 o 
   3   5   7       29.58       31.37      2.61 o 
   4   5   7      492.51      459.43      8.39 o 
   5   5   7       54.54       51.64      3.51 o 
   6   5   7      213.30      205.77      7.57 o 
  -5   6   7        9.23        6.49      3.33 o 
  -4   6   7      120.62      114.18      5.23 o 
  -3   6   7       18.34       18.87      2.37 o 
  -2   6   7     1152.59     1182.28     13.90 o 
  -1   6   7       13.75       14.66      1.71 o 
   0   6   7      649.28      679.33      9.48 o 
   1   6   7      304.62      308.12      6.33 o 
   2   6   7      227.93      221.51      5.60 o 
   3   6   7      176.82      187.08      6.00 o 
   4   6   7       14.35       14.35      2.49 o 
   5   6   7      116.09       96.56      4.71 o 
  -4   7   7      147.64      133.86      5.18 o 
  -3   7   7      312.81      296.93      7.16 o 
  -2   7   7       75.75       79.49      6.51 o 
  -1   7   7     1316.74     1256.87     22.22 o 
   0   7   7       50.35       50.75      4.41 o 
   1   7   7     1462.59     1431.67     16.82 o 
   2   7   7      362.49      370.01      7.70 o 
   3   7   7      150.59      145.54      5.20 o 
   4   7   7      563.97      593.18     10.67 o 
  -3   8   7      346.79      343.36      9.66 o 
  -2   8   7      527.15      503.35     14.20 o 
  -1   8   7       23.69       19.16      4.07 o 
   0   8   7      936.99      913.28     15.07 o 
   1   8   7       55.13       63.16      5.22 o 
   2   8   7      305.78      306.70      8.83 o 
   3   8   7      313.80      291.87      7.64 o 
  -7   0   8       71.69       77.03      8.12 o 
  -6   0   8     2017.33     2008.79     40.39 o 
  -5   0   8       12.65       11.59      3.90 o 
  -4   0   8     1017.74      974.27     22.17 o 
  -3   0   8     4956.51     5036.95    158.60 o 
  -2   0   8      351.03      262.83      4.86 o 
  -1   0   8     2983.22     2923.90     30.25 o 
   0   0   8    29591.78    29362.60    227.19 o 
   1   0   8     7793.16     7459.48    102.54 o 
   2   0   8    16600.11    17088.00    130.59 o 
   3   0   8     1127.00     1051.23     12.04 o 
   4   0   8     7752.62     7615.13     62.29 o 
   5   0   8      905.79      949.44     16.53 o 
   6   0   8      220.45      239.83     11.73 o 
   7   0   8      534.62      502.89     18.86 o 
  -7   1   8      441.61      409.09     17.15 o 
  -6   1   8      583.15      592.95     13.40 o 
  -5   1   8     1179.06     1221.11     19.42 o 
  -4   1   8     2364.73     2300.14     28.81 o 
  -3   1   8       61.35       66.16      2.76 o 
  -2   1   8     9178.30     8774.73     69.68 o 
  -1   1   8     1599.18     1818.31     12.95 o 
   0   1   8     6591.50     6232.68     38.42 o 
   1   1   8     3233.26     3787.45     27.44 o 
   2   1   8      534.35      599.39      6.32 o 
   3   1   8     3533.59     3706.96     30.13 o 
   4   1   8       41.41       41.32      2.07 o 
   5   1   8      213.26      210.29      5.05 o 
   6   1   8     1127.73     1129.97     16.37 o 
   7   1   8        3.15        1.12      2.28 o 
  -7   2   8       78.36       66.08      8.39 o 
  -6   2   8      664.40      667.21     21.42 o 
  -5   2   8        5.61        7.00      2.53 o 
  -4   2   8      395.30      423.79      7.49 o 
  -3   2   8      659.17      694.44      9.47 o 
  -2   2   8      208.54      198.49      3.93 o 
  -1   2   8      922.59     1020.66      8.51 o 
   0   2   8     6470.34     6348.34     39.47 o 
   1   2   8       77.94       90.51      2.31 o 
   2   2   8     5398.80     5294.92     37.96 o 
   3   2   8     1117.99     1138.80     10.97 o 
   4   2   8     1573.91     1594.52     15.90 o 
   5   2   8      563.38      554.53      8.79 o 
   6   2   8        6.79        8.40      4.17 o 
   7   2   8      339.34      338.68      9.24 o 
  -7   3   8      469.55      521.70     20.99 o 
  -6   3   8      101.13       96.80      9.13 o 
  -5   3   8      986.14     1033.80     17.71 o 
  -4   3   8     1363.29     1332.04     15.75 o 
  -3   3   8      208.83      238.87      5.46 o 
  -2   3   8     3269.39     3251.87     25.71 o 
  -1   3   8      122.31      105.47      3.22 o 
   0   3   8      944.24      987.36      7.90 o 
   1   3   8     1950.06     1822.58     14.18 o 
   2   3   8        3.87        1.09      0.88 o 
   3   3   8     1620.01     1601.33     15.79 o 
   4   3   8      930.32     1013.86     12.22 o 
   5   3   8      350.58      375.89      8.44 o 
   6   3   8     1442.03     1392.45     18.67 o 
  -6   4   8      820.14      817.38     30.96 o 
  -5   4   8      211.77      213.71      6.58 o 
  -4   4   8      500.23      508.66      9.57 o 
  -3   4   8     3210.64     3191.05     26.80 o 
  -2   4   8      112.51      136.08      3.37 o 
  -1   4   8     1743.06     1809.49     13.05 o 
   0   4   8     5357.33     4886.22     29.28 o 
   1   4   8      695.72      615.10      8.78 o 
   2   4   8     4474.40     4224.07     33.07 o 
   3   4   8     1449.25     1541.92     15.96 o 
   4   4   8     2856.71     2808.44     25.38 o 
   5   4   8      878.02      890.22     12.38 o 
   6   4   8      183.28      177.90      5.88 o 
  -6   5   8      345.04      356.96     12.26 o 
  -5   5   8      289.25      301.11      8.25 o 
  -4   5   8      621.77      616.26     11.25 o 
  -3   5   8      116.47      122.20      4.24 o 
  -2   5   8     1189.89     1264.83     13.93 o 
  -1   5   8      542.74      519.54      7.74 o 
   0   5   8      247.47      252.22      4.53 o 
   1   5   8      609.36      611.59      8.70 o 
   2   5   8       94.67      110.96      3.88 o 
   3   5   8      941.38      926.74     12.00 o 
   4   5   8       84.54       77.71      3.89 o 
   5   5   8       40.18       28.41      3.00 o 
   6   5   8      414.88      402.63      8.96 o 
  -5   6   8        0.70        3.97      2.55 o 
  -4   6   8       17.61       12.55      3.29 o 
  -3   6   8      363.35      354.12      7.83 o 
  -2   6   8        1.48        2.79      1.66 o 
  -1   6   8      120.47      122.00      6.64 o 
   0   6   8     1103.72     1122.00     13.12 o 
   1   6   8       45.45       51.12      2.99 o 
   2   6   8      470.75      452.57     10.49 o 
   3   6   8      508.80      485.35      8.81 o 
   4   6   8      168.65      150.71      5.35 o 
   5   6   8      392.65      383.81      9.07 o 
  -4   7   8      167.61      174.87      5.91 o 
  -3   7   8       10.01       10.23      2.37 o 
  -2   7   8      508.71      517.58     10.91 o 
  -1   7   8      103.75      131.77      7.20 o 
   0   7   8      269.23      283.04     11.62 o 
   1   7   8      463.87      513.69      8.98 o 
   2   7   8       43.45       61.45      3.66 o 
   3   7   8      388.96      362.68      8.09 o 
   4   7   8       28.23       24.85      3.13 o 
  -3   8   8      134.09      159.41      6.96 o 
  -2   8   8        8.99        4.82      3.44 o 
  -1   8   8       89.01      100.88      7.06 o 
   0   8   8      376.40      334.81     11.54 o 
   1   8   8        0.16        3.22      2.76 o 
   2   8   8      269.59      231.20      7.12 o 
  -7   1   9        5.05        0.27      4.27 o 
  -6   1   9       51.56       57.17      4.82 o 
  -5   1   9       48.53       56.95      4.30 o 
  -4   1   9        0.17        3.29      2.11 o 
  -3   1   9       14.44        9.72      1.48 o 
  -2   1   9       19.81       56.93      2.46 o 
  -1   1   9      100.86       94.19      2.09 o 
   0   1   9      204.61      277.94      3.82 o 
   1   1   9       14.64        2.13      0.90 o 
   2   1   9     1077.83      981.90      8.97 o 
   3   1   9       33.24       57.99      5.40 o 
   4   1   9       27.63       25.74      1.82 o 
   5   1   9       72.04       81.83      4.66 o 
   6   1   9       12.42       22.39      3.07 o 
   7   1   9        1.08       -1.96      2.76 o 
  -7   2   9        2.13        1.07      4.49 o 
  -6   2   9      127.17      133.60     10.15 o 
  -5   2   9       75.63       73.86      4.92 o 
  -4   2   9      580.39      559.76     17.17 o 
  -3   2   9      335.43      397.69      6.98 o 
  -2   2   9      367.14      343.36      5.44 o 
  -1   2   9     1680.38     1851.56     13.72 o 
   0   2   9      196.67      247.66      3.77 o 
   1   2   9      447.46      474.79      6.15 o 
   2   2   9      138.61       79.09      2.43 o 
   3   2   9       82.14       60.35      2.35 o 
   4   2   9      162.61      150.03      4.33 o 
   5   2   9        0.24        0.32      1.50 o 
   6   2   9       41.53       36.61      3.66 o 
   7   2   9        6.26        5.14      2.74 o 
  -7   3   9        0.72       -0.32      4.75 o 
  -6   3   9       16.89       21.37      5.93 o 
  -5   3   9       89.60       87.13      8.01 o 
  -4   3   9      426.85      425.00      8.87 o 
  -3   3   9      158.13      166.38      4.74 o 
  -2   3   9     2068.03     2136.73     18.66 o 
  -1   3   9       13.41       19.33      1.36 o 
   0   3   9     2925.54     3212.85     20.08 o 
   1   3   9       89.41       65.32      4.64 o 
   2   3   9      468.14      497.42      6.21 o 
   3   3   9      711.99      682.73      9.28 o 
   4   3   9        2.45        8.15      1.83 o 
   5   3   9      230.05      242.25      6.06 o 
   6   3   9      224.11      214.49      6.87 o 
  -6   4   9      119.12      113.41     10.58 o 
  -5   4   9       88.74       99.65      5.85 o 
  -4   4   9      360.94      372.47      9.95 o 
  -3   4   9      160.82      147.25      3.71 o 
  -2   4   9     1066.35     1063.53     10.44 o 
  -1   4   9      282.60      287.65      4.10 o 
   0   4   9      129.77      137.53      2.85 o 
   1   4   9     1434.30     1420.08     12.42 o 
   2   4   9      663.02      685.81      9.34 o 
   3   4   9      158.83      169.36      5.49 o 
   4   4   9     1479.09     1428.41     16.02 o 
   5   4   9        0.15        4.24      1.96 o 
   6   4   9      635.99      685.18     11.51 o 
  -6   5   9       61.24       79.93      6.76 o 
  -5   5   9      414.33      411.56      9.73 o 
  -4   5   9        0.32        2.17      1.95 o 
  -3   5   9      313.92      361.38      7.07 o 
  -2   5   9      408.72      377.86      6.89 o 
  -1   5   9       99.44      109.10      2.87 o 
   0   5   9     1065.14     1050.16     10.46 o 
   1   5   9       71.39       82.13      3.36 o 
   2   5   9      847.16      821.23     10.92 o 
   3   5   9      403.64      405.73      7.67 o 
   4   5   9      243.98      249.43      6.42 o 
   5   5   9      184.72      185.52      5.94 o 
  -5   6   9        4.97        3.23      2.45 o 
  -4   6   9      825.41      824.90     17.51 o 
  -3   6   9      125.41      126.32      4.59 o 
  -2   6   9      195.26      216.37      6.28 o 
  -1   6   9      776.70      751.25     15.72 o 
   0   6   9       49.58       54.43      3.06 o 
   1   6   9      398.72      357.14      7.05 o 
   2   6   9      797.32      798.08     11.33 o 
   3   6   9       88.07       65.52      3.71 o 
   4   6   9      651.84      623.01     11.51 o 
   5   6   9        2.42        1.93      2.19 o 
  -4   7   9       54.57       58.88      4.01 o 
  -3   7   9      813.89      811.95     12.38 o 
  -2   7   9      382.74      400.72     12.23 o 
  -1   7   9      195.47      216.95      8.87 o 
   0   7   9      841.05      854.82     13.89 o 
   1   7   9       94.18       84.86      5.37 o 
   2   7   9      481.48      465.68      8.93 o 
   3   7   9      521.62      472.25      9.36 o 
   4   7   9       11.82        8.61      2.50 o 
  -3   8   9       75.54       79.55      6.72 o 
  -2   8   9      532.32      542.74     15.31 o 
  -1   8   9      336.78      334.40     18.27 o 
   0   8   9        4.35        9.67      3.49 o 
   1   8   9      544.90      546.20     11.71 o 
   2   8   9      145.61      132.67      5.97 o 
  -7   0  10      199.16      182.96     11.97 o 
  -6   0  10      341.81      317.58     14.05 o 
  -5   0  10     1230.19     1183.41     27.78 o 
  -4   0  10     1748.45     1775.08     34.67 o 
  -3   0  10      125.13      115.01      7.32 o 
  -2   0  10    17016.50    17118.80    160.26 o 
  -1   0  10       52.05       76.21      5.48 o 
   0   0  10    12816.91    12832.18    112.91 o 
   1   0  10     7761.47     7244.36     62.13 o 
   2   0  10     2382.51     2134.46     24.34 o 
   3   0  10     6592.23     6660.87     54.71 o 
   4   0  10      771.22      796.59     22.33 o 
   5   0  10      585.57      568.25     14.50 o 
   6   0  10     2192.10     2326.64     46.74 o 
   7   0  10        1.47       -0.53      3.95 o 
  -7   1  10       10.24       10.90      5.07 o 
  -6   1  10     2147.74     2154.67     30.70 o 
  -5   1  10      777.18      757.52     14.87 o 
  -4   1  10     2277.78     2264.43     39.18 o 
  -3   1  10     7354.69     7458.57     60.61 o 
  -2   1  10      361.99      388.24      6.40 o 
  -1   1  10     2784.93     2931.35     20.03 o 
   0   1  10     3271.32     2979.40     20.46 o 
   1   1  10      588.23      541.87      7.85 o 
   2   1  10      531.57      577.05      6.56 o 
   3   1  10     1230.46     1315.65     11.79 o 
   4   1  10     1015.61     1041.47     10.60 o 
   5   1  10      509.55      473.37     10.56 o 
   6   1  10        7.05        5.57      2.32 o 
   7   1  10      507.75      542.53     14.80 o 
  -7   2  10      227.86      226.23     13.73 o 
  -6   2  10      229.22      228.69     12.93 o 
  -5   2  10      349.04      389.41     10.36 o 
  -4   2  10     1274.39     1257.60     19.52 o 
  -3   2  10       63.10       96.53      3.55 o 
  -2   2  10     3091.22     3190.53     25.39 o 
  -1   2  10      741.83      758.62      7.83 o 
   0   2  10     4638.11     4641.93     30.33 o 
   1   2  10     2103.36     2316.60     17.46 o 
   2   2  10        0.15        0.16      0.90 o 
   3   2  10     3402.82     3398.36     24.44 o 
   4   2  10      862.93      876.60     11.14 o 
   5   2  10      171.66      190.20      6.22 o 
   6   2  10     1429.61     1336.70     31.07 o 
  -6   3  10     1107.02     1137.68     30.98 o 
  -5   3  10       73.41       76.02      7.69 o 
  -4   3  10      453.79      483.62     12.46 o 
  -3   3  10     3961.48     3920.80     35.62 o 
  -2   3  10        0.26        3.25      1.30 o 
  -1   3  10     2154.19     2161.97     16.26 o 
   0   3  10     3211.63     3573.32     22.18 o 
   1   3  10      626.88      724.91      7.82 o 
   2   3  10     1896.62     1971.80     15.86 o 
   3   3  10      132.50      109.19      3.76 o 
   4   3  10     1070.15      975.80     12.30 o 
   5   3  10      456.39      475.42      8.66 o 
   6   3  10      106.61      121.24      5.88 o 
  -6   4  10       55.79       74.89      8.97 o 
  -5   4  10      657.38      714.43     23.13 o 
  -4   4  10      393.85      416.40     10.67 o 
  -3   4  10        4.10        6.20      1.66 o 
  -2   4  10     4334.63     4250.33     29.74 o 
  -1   4  10      392.39      431.09      5.21 o 
   0   4  10     5639.28     5688.50     37.43 o 
   1   4  10     3877.87     3934.71     27.60 o 
   2   4  10     1816.84     1844.41     17.95 o 
   3   4  10     3225.12     3161.91     27.41 o 
   4   4  10        1.26        5.93      1.83 o 
   5   4  10      241.09      247.68      6.92 o 
   6   4  10      318.27      333.37      8.10 o 
  -6   5  10      486.78      513.01     15.13 o 
  -5   5  10      303.11      336.03      8.77 o 
  -4   5  10      315.87      305.03     10.14 o 
  -3   5  10     1849.30     1817.84     18.68 o 
  -2   5  10        0.57        4.79      1.54 o 
  -1   5  10      698.48      712.11     12.17 o 
   0   5  10     1028.42     1036.41     12.02 o 
   1   5  10      327.93      338.33      6.54 o 
   2   5  10       35.03       32.31      3.48 o 
   3   5  10      224.76      239.32      6.04 o 
   4   5  10      110.34      111.89      6.62 o 
   5   5  10       68.60       50.63      4.46 o 
  -5   6  10      136.86      127.47      7.36 o 
  -4   6  10       55.71       41.29      3.77 o 
  -3   6  10        3.17        0.68      1.74 o 
  -2   6  10      392.93      398.33      7.64 o 
  -1   6  10       56.43       51.10      9.03 o 
   0   6  10      359.35      382.33      7.20 o 
   1   6  10      874.91      830.37     11.39 o 
   2   6  10       25.61       25.03      2.64 o 
   3   6  10     1160.83     1087.91     14.30 o 
   4   6  10       82.91       84.38      4.51 o 
  -4   7  10      212.96      185.68      6.98 o 
  -3   7  10      716.22      755.95     11.98 o 
  -2   7  10       87.59       98.47      6.72 o 
  -1   7  10      463.53      421.24     12.49 o 
   0   7  10       78.01       78.25      9.00 o 
   1   7  10      137.69      135.51      8.66 o 
   2   7  10       85.27       84.27      4.68 o 
   3   7  10       29.80       23.31      3.02 o 
  -2   8  10      120.03       95.41      7.16 o 
  -1   8  10      147.34      164.76      8.76 o 
   0   8  10      183.83      186.03      9.35 o 
   1   8  10      469.78      561.13     12.05 o 
   2   8  10        2.14        3.36      2.99 o 
  -7   1  11        1.10        3.37      4.54 o 
  -6   1  11       48.35       48.27      4.87 o 
  -5   1  11       49.64       60.11      5.48 o 
  -4   1  11       68.41       77.76      4.83 o 
  -3   1  11       20.23       39.07      3.49 o 
  -2   1  11      373.74      335.21      6.10 o 
  -1   1  11        4.74       27.44      1.44 o 
   0   1  11      542.92      469.40      5.56 o 
   1   1  11       44.30       38.91      1.79 o 
   2   1  11        0.03        2.09      0.96 o 
   3   1  11       69.04       78.68      2.71 o 
   4   1  11       23.47       28.77      2.40 o 
   5   1  11       16.73       21.43      3.15 o 
   6   1  11       11.96       16.45      3.75 o 
  -7   2  11      100.04       86.91      9.51 o 
  -6   2  11      106.75      105.72      9.35 o 
  -5   2  11      252.84      269.67      8.92 o 
  -4   2  11        0.16       -0.21      2.21 o 
  -3   2  11      387.80      400.47      7.37 o 
  -2   2  11       41.71       19.75      2.03 o 
  -1   2  11        0.99        6.54      1.01 o 
   0   2  11      498.71      399.21      6.29 o 
   1   2  11        2.86        0.84      0.98 o 
   2   2  11       58.50       63.69      2.40 o 
   3   2  11        9.79       17.84      2.04 o 
   4   2  11        1.72        2.30      1.90 o 
   5   2  11       10.00       10.44      2.42 o 
   6   2  11       17.59       16.23      3.15 o 
  -6   3  11      336.73      348.62     16.35 o 
  -5   3  11        4.59        5.18      3.85 o 
  -4   3  11      688.43      721.20     11.11 o 
  -3   3  11      199.58      181.40      8.30 o 
  -2   3  11      369.28      365.39      6.25 o 
  -1   3  11      836.13      763.62      7.86 o 
   0   3  11      301.52      339.07      5.05 o 
   1   3  11     1284.31     1251.08     11.44 o 
   2   3  11      704.66      743.72      9.25 o 
   3   3  11      107.46      117.78      4.43 o 
   4   3  11      707.85      757.90     10.77 o 
   5   3  11       40.87       40.49      3.12 o 
   6   3  11       47.49       38.13      4.33 o 
  -6   4  11       27.40       31.52      6.89 o 
  -5   4  11      219.97      210.37     12.66 o 
  -4   4  11       12.10       21.41      3.41 o 
  -3   4  11      144.89      167.27      4.68 o 
  -2   4  11     1254.68     1228.99     11.90 o 
  -1   4  11      413.09      421.40      6.61 o 
   0   4  11     1392.21     1375.73     12.44 o 
   1   4  11        1.03        3.23      1.49 o 
   2   4  11     1650.81     1531.99     15.95 o 
   3   4  11       36.95       47.79      5.39 o 
   4   4  11      323.49      348.32      7.63 o 
   5   4  11       48.20       34.39      3.21 o 
   6   4  11        1.73        4.80      2.64 o 
  -5   5  11       20.55       25.24      4.57 o 
  -4   5  11      639.37      611.34     11.48 o 
  -3   5  11       47.19       62.76      3.34 o 
  -2   5  11      825.11      863.85      9.88 o 
  -1   5  11      412.02      464.98      7.75 o 
   0   5  11      249.50      255.91      5.58 o 
   1   5  11      339.12      359.52      6.87 o 
   2   5  11        7.75        8.93      1.96 o 
   3   5  11        0.37       -2.21      1.47 o 
   4   5  11       22.31       21.10      3.43 o 
   5   5  11       80.13       84.20      4.53 o 
  -5   6  11      189.97      209.57      7.54 o 
  -4   6  11      144.82      153.74      6.20 o 
  -3   6  11      339.86      328.34      8.93 o 
  -2   6  11      582.61      625.99     11.72 o 
  -1   6  11        9.11        5.61      3.79 o 
   0   6  11     1114.50     1153.66     16.42 o 
   1   6  11        3.55        3.50      1.78 o 
   2   6  11      231.89      224.16      6.00 o 
   3   6  11      166.69      160.42      5.42 o 
   4   6  11        0.11        1.16      2.00 o 
  -4   7  11      285.16      278.86      9.80 o 
  -3   7  11      129.13      115.16      5.81 o 
  -2   7  11      424.28      444.70     13.26 o 
  -1   7  11      747.40      699.22     22.78 o 
   0   7  11        1.77        0.05      2.79 o 
   1   7  11      928.24      911.57     12.89 o 
   2   7  11      245.35      254.63      8.70 o 
   3   7  11      193.32      211.31      6.59 o 
  -2   8  11      198.93      188.08     12.74 o 
  -1   8  11      139.14      144.78     10.92 o 
   0   8  11      434.34      430.77     13.69 o 
   1   8  11        0.66        4.27      3.77 o 
  -7   0  12      184.49      171.74     12.02 o 
  -6   0  12     1695.89     1761.62     38.89 o 
  -5   0  12       27.24       33.07      5.66 o 
  -4   0  12     2885.77     2941.77     52.03 o 
  -3   0  12     3200.81     3102.62     52.89 o 
  -2   0  12       38.88       26.05      2.18 o 
  -1   0  12     6293.77     6231.71     62.30 o 
   0   0  12     5283.17     5504.66     56.21 o 
   1   0  12     1166.61     1343.68     14.41 o 
   2   0  12     4747.72     4720.64     40.23 o 
   3   0  12      313.86      330.06     12.39 o 
   4   0  12     1733.61     1856.55     37.02 o 
   5   0  12      197.44      215.39     10.44 o 
   6   0  12       57.97       45.83      7.10 o 
  -7   1  12      549.33      564.49     21.47 o 
  -6   1  12        7.45       13.76      4.65 o 
  -5   1  12      789.77      817.88     16.28 o 
  -4   1  12      149.49      149.82     16.75 o 
  -3   1  12       11.90       16.77      3.23 o 
  -2   1  12      478.18      498.14      9.73 o 
  -1   1  12       35.70       60.75      4.38 o 
   0   1  12      456.62      557.77      6.36 o 
   1   1  12     1291.80     1372.87     11.81 o 
   2   1  12      160.65      193.07      3.87 o 
   3   1  12     2535.89     2531.70     19.65 o 
   4   1  12      382.47      395.22      7.26 o 
   5   1  12      370.93      393.41      9.18 o 
   6   1  12     1224.75     1285.90     23.19 o 
  -6   2  12     1151.03     1088.00     29.86 o 
  -5   2  12        4.65       12.38      3.61 o 
  -4   2  12      618.23      622.30     13.28 o 
  -3   2  12     3606.28     3733.37     34.25 o 
  -2   2  12       23.23       24.73      2.27 o 
  -1   2  12     1319.82     1416.20     13.95 o 
   0   2  12     6937.47     6786.36     43.22 o 
   1   2  12      648.90      627.35      7.97 o 
   2   2  12     1490.59     1665.38     14.22 o 
   3   2  12      604.65      587.11      7.54 o 
   4   2  12      435.60      427.82      9.12 o 
   5   2  12       42.47       45.16      3.72 o 
   6   2  12       16.82       28.80      3.68 o 
  -6   3  12      167.07      181.36     12.50 o 
  -5   3  12      816.34      799.53     24.36 o 
  -4   3  12      224.94      249.93     14.32 o 
  -3   3  12      136.37      136.80      4.72 o 
  -2   3  12      924.17     1024.04     17.73 o 
  -1   3  12       83.19       98.22      3.43 o 
   0   3  12     1421.14     1393.73     12.33 o 
   1   3  12      316.67      319.04      5.14 o 
   2   3  12      286.55      253.35      4.74 o 
   3   3  12     3088.63     3104.97     26.94 o 
   4   3  12       31.70       30.58      2.72 o 
   5   3  12      731.32      740.84     23.63 o 
   6   3  12      848.53      877.61     15.69 o 
  -6   4  12      838.25      814.97     27.03 o 
  -5   4  12      103.12       87.23      8.81 o 
  -4   4  12     1948.83     1894.69     27.23 o 
  -3   4  12     2533.15     2591.28     24.41 o 
  -2   4  12      912.78      925.38     11.48 o 
  -1   4  12     2846.98     2889.16     24.96 o 
   0   4  12      477.61      460.01      6.45 o 
   1   4  12      599.96      594.19      8.68 o 
   2   4  12      474.93      473.59      8.01 o 
   3   4  12      410.03      404.78      8.54 o 
   4   4  12      286.01      265.23      6.57 o 
   5   4  12      403.80      368.77      8.21 o 
  -5   5  12      446.43      396.73     12.31 o 
  -4   5  12       60.04       52.77      3.92 o 
  -3   5  12      143.87      136.17      5.98 o 
  -2   5  12       77.15       73.22      3.96 o 
  -1   5  12       49.10       50.88      3.51 o 
   0   5  12        7.03       12.04      1.93 o 
   1   5  12      299.84      318.03      6.57 o 
   2   5  12        2.88        0.07      1.54 o 
   3   5  12      813.74      775.95     11.55 o 
   4   5  12      433.73      423.77      8.68 o 
   5   5  12      307.66      312.23     10.96 o 
  -4   6  12      214.13      202.62      7.03 o 
  -3   6  12      887.44      897.37     12.76 o 
  -2   6  12       26.11       30.93      3.43 o 
  -1   6  12     1096.38     1075.19     20.22 o 
   0   6  12      464.28      484.29     13.62 o 
   1   6  12      446.54      422.06      8.09 o 
   2   6  12      223.00      197.49      7.35 o 
   3   6  12       18.79       27.69      3.03 o 
   4   6  12      117.89       95.30      4.79 o 
  -3   7  12      117.24      111.11      5.91 o 
  -2   7  12       49.72       37.01      5.01 o 
  -1   7  12       27.49       43.24      5.17 o 
   0   7  12      309.09      328.79     11.26 o 
   1   7  12       58.72       40.39      3.34 o 
   2   7  12      198.41      200.52      6.19 o 
   3   7  12      556.61      540.74     11.98 o 
  -1   8  12      675.04      784.25     19.14 o 
   0   8  12      292.79      285.56     11.32 o 
   1   8  12      423.86      461.99     14.37 o 
  -6   1  13       18.01       20.85      3.96 o 
  -5   1  13        4.55        4.14      5.10 o 
  -4   1  13      118.87      128.17      6.29 o 
  -3   1  13       36.87       39.16      3.89 o 
  -2   1  13      167.99      157.03      5.07 o 
  -1   1  13       20.47       11.46      1.31 o 
   0   1  13       49.17       52.69      2.07 o 
   1   1  13       72.79       87.22      2.68 o 
   2   1  13      141.61      151.98      3.55 o 
   3   1  13       40.28       51.47      2.84 o 
   4   1  13       19.74       20.59      2.34 o 
   5   1  13        7.37        9.93      2.53 o 
   6   1  13        0.28        0.63      2.27 o 
  -6   2  13        2.59        5.61      5.07 o 
  -5   2  13       26.88       22.75      3.93 o 
  -4   2  13       12.02       19.83      3.32 o 
  -3   2  13       13.82       25.98      3.41 o 
  -2   2  13       88.88      108.51      6.15 o 
  -1   2  13       88.80       73.03      2.99 o 
   0   2  13      115.74       75.71      3.87 o 
   1   2  13       94.05      104.88      3.01 o 
   2   2  13       95.02       83.65      2.97 o 
   3   2  13      469.82      485.37      6.96 o 
   4   2  13      143.60      133.14      5.37 o 
   5   2  13      350.50      400.97      9.65 o 
   6   2  13       65.62       65.94      4.95 o 
  -6   3  13       16.13       20.03      6.25 o 
  -5   3  13       82.82       85.85      8.71 o 
  -4   3  13       80.10       91.81      5.58 o 
  -3   3  13      150.54      170.26      5.29 o 
  -2   3  13      656.33      674.46      9.30 o 
  -1   3  13      128.45      135.99      4.03 o 
   0   3  13      429.29      443.15      6.15 o 
   1   3  13        2.48        1.30      1.22 o 
   2   3  13      114.18      114.06      3.37 o 
   3   3  13        0.70        0.26      1.60 o 
   4   3  13       77.01       82.20      4.18 o 
   5   3  13        4.21        3.96      2.33 o 
   6   3  13      157.25      154.38      6.82 o 
  -6   4  13      116.67      114.10     11.22 o 
  -5   4  13       36.52       25.75      6.20 o 
  -4   4  13      615.62      623.73     20.94 o 
  -3   4  13       79.17       82.87      4.22 o 
  -2   4  13      481.17      472.56      7.95 o 
  -1   4  13       12.48       18.09      2.13 o 
   0   4  13      377.68      343.40      8.16 o 
   1   4  13        1.61        3.13      2.25 o 
   2   4  13        7.48       10.66      2.01 o 
   3   4  13        5.32       10.29      2.17 o 
   4   4  13      128.99      139.79      5.09 o 
   5   4  13       21.57       16.68      3.11 o 
  -5   5  13       50.69       50.11      5.34 o 
  -4   5  13      166.81      162.04      6.05 o 
  -3   5  13       59.93       52.95      3.30 o 
  -2   5  13      107.60      103.21      4.16 o 
  -1   5  13       10.52       14.49      2.15 o 
   0   5  13       33.33       29.67      3.15 o 
   1   5  13      117.18       99.24      6.32 o 
   2   5  13       28.22       24.85      2.63 o 
   3   5  13      207.03      199.03      5.83 o 
   4   5  13       26.42       37.34      3.38 o 
   5   5  13      106.18       85.64      4.71 o 
  -4   6  13      232.01      226.89      9.37 o 
  -3   6  13       22.68       29.57      3.53 o 
  -2   6  13      264.85      261.00      7.66 o 
  -1   6  13       41.51       41.39      3.69 o 
   0   6  13      103.44       97.23      9.05 o 
   1   6  13      201.95      217.55      5.94 o 
   2   6  13      410.32      388.88      8.11 o 
   3   6  13        1.34        2.34      2.04 o 
   4   6  13      570.29      517.69     10.31 o 
  -3   7  13      293.39      278.95      8.71 o 
  -2   7  13      142.69      158.97      8.42 o 
  -1   7  13      156.50      154.98     12.29 o 
   0   7  13      378.95      417.93     21.37 o 
   1   7  13        0.47       -0.27      2.24 o 
   2   7  13      251.12      256.41      7.04 o 
  -6   0  14        0.48        2.08      4.81 o 
  -5   0  14      581.52      585.96     19.77 o 
  -4   0  14      684.80      736.39     21.63 o 
  -3   0  14      749.19      786.98     21.58 o 
  -2   0  14     2182.51     2205.49     41.51 o 
  -1   0  14       73.45       94.49      4.18 o 
   0   0  14     3795.53     3698.16     58.87 o 
   1   0  14        2.84        8.09      1.52 o 
   2   0  14      633.72      634.61     27.00 o 
   3   0  14      821.54      844.56     15.89 o 
   4   0  14        3.52        3.64      2.64 o 
   5   0  14      387.04      383.60     11.37 o 
   6   0  14      389.14      352.57     16.83 o 
  -6   1  14      453.73      441.98     12.82 o 
  -5   1  14       11.77       11.48      4.17 o 
  -4   1  14      405.01      395.18     10.97 o 
  -3   1  14      949.25      973.13     17.34 o 
  -2   1  14      238.83      264.21      5.94 o 
  -1   1  14      845.44      907.38      9.95 o 
   0   1  14     1352.14     1335.15     36.52 o 
   1   1  14      690.04      693.96      7.87 o 
   2   1  14     1513.90     1564.62     13.84 o 
   3   1  14      247.27      249.97      5.77 o 
   4   1  14     1114.26     1117.95     13.84 o 
   5   1  14      349.03      357.41      9.16 o 
   6   1  14       57.75       44.54      4.27 o 
  -6   2  14       62.96       76.28      9.03 o 
  -5   2  14      803.60      768.25     34.16 o 
  -4   2  14      336.81      326.82      9.93 o 
  -3   2  14      108.87       94.58      5.48 o 
  -2   2  14     2168.15     2180.09     22.91 o 
  -1   2  14      311.42      300.00      6.70 o 
   0   2  14      369.52      450.13      7.63 o 
   1   2  14        4.03        6.87      1.33 o 
   2   2  14        3.20        4.48      1.33 o 
   3   2  14       13.61       16.77      1.84 o 
   4   2  14      311.50      307.99     10.96 o 
   5   2  14       27.90       51.22      4.90 o 
   6   2  14      974.83     1018.79     20.97 o 
  -6   3  14      422.19      400.54     18.80 o 
  -5   3  14       18.64       27.08      6.36 o 
  -4   3  14      663.42      582.91     13.56 o 
  -3   3  14      529.82      527.95      9.60 o 
  -2   3  14      377.77      332.90      6.47 o 
  -1   3  14     1158.98     1207.20     13.50 o 
   0   3  14      764.83      772.85      8.74 o 
   1   3  14     2274.15     2316.19     18.73 o 
   2   3  14      635.51      615.24      9.11 o 
   3   3  14        2.19        2.70      1.64 o 
   4   3  14      958.24      953.89     15.29 o 
   5   3  14       18.70       17.19      3.22 o 
  -5   4  14      445.18      489.97     19.87 o 
  -4   4  14        2.91        4.11      4.01 o 
  -3   4  14      142.89      127.35      5.08 o 
  -2   4  14      469.53      450.36      7.94 o 
  -1   4  14       37.64       53.01      3.05 o 
   0   4  14      830.78      879.39     11.42 o 
   1   4  14      565.67      547.61      8.63 o 
   2   4  14      205.71      211.18      6.99 o 
   3   4  14     1104.80     1078.36     16.05 o 
   4   4  14        0.80        1.38      1.86 o 
   5   4  14      249.99      245.60      8.19 o 
  -5   5  14       34.91       37.18      4.93 o 
  -4   5  14       34.36       25.05      4.11 o 
  -3   5  14      418.07      421.28      8.17 o 
  -2   5  14       17.52       13.43      2.31 o 
  -1   5  14      724.15      752.33     23.89 o 
   0   5  14     1194.49     1207.31     17.02 o 
   1   5  14      470.32      502.58      8.66 o 
   2   5  14     1409.48     1473.45     16.91 o 
   3   5  14       12.39        8.58      2.27 o 
   4   5  14      623.10      629.12     11.08 o 
  -4   6  14       69.00       56.28      4.92 o 
  -3   6  14      221.82      202.28      7.23 o 
  -2   6  14      290.25      301.94      8.39 o 
  -1   6  14       31.13       25.68      3.27 o 
   0   6  14      265.73      260.88      7.80 o 
   1   6  14       31.54       28.00      3.42 o 
   2   6  14       27.57       28.96      3.07 o 
   3   6  14      241.86      227.40      6.77 o 
  -2   7  14      219.85      250.93     10.33 o 
  -1   7  14      247.57      225.72      9.86 o 
   0   7  14       48.57       56.95      8.68 o 
   1   7  14      325.36      337.71      9.45 o 
   2   7  14      122.73      107.81      7.09 o 
  -6   1  15       28.19       36.03      5.04 o 
  -5   1  15        3.38        5.97      3.58 o 
  -4   1  15       14.58       21.72      7.61 o 
  -3   1  15        5.41        7.67      2.87 o 
  -2   1  15        3.72        8.14      2.73 o 
  -1   1  15       34.32       35.58      3.96 o 
   0   1  15        3.61        6.60      1.23 o 
   1   1  15       80.97       95.94      3.78 o 
   2   1  15      183.19      183.64      5.25 o 
   3   1  15       34.92       30.34      2.59 o 
   4   1  15       13.59       16.70      2.34 o 
   5   1  15      198.51      193.95      6.98 o 
   6   1  15       40.77       56.37      4.70 o 
  -6   2  15        3.67        0.59      4.86 o 
  -5   2  15        7.47       10.38      5.98 o 
  -4   2  15        2.11        1.02      2.57 o 
  -3   2  15      206.57      209.39      7.83 o 
  -2   2  15      143.71      138.67      4.87 o 
  -1   2  15      222.75      242.45      5.42 o 
   0   2  15      126.41      146.59      5.37 o 
   1   2  15      577.47      558.92      7.35 o 
   2   2  15      288.23      291.40      5.35 o 
   3   2  15      267.57      264.74      6.12 o 
   4   2  15      117.51      128.55      5.61 o 
   5   2  15       50.77       42.99      4.13 o 
  -6   3  15       88.96       86.11      9.88 o 
  -5   3  15       72.55       56.68      7.69 o 
  -4   3  15      195.01      175.37     12.45 o 
  -3   3  15       16.82       16.03      3.36 o 
  -2   3  15       67.05       71.05      3.45 o 
  -1   3  15       36.89       31.58      2.51 o 
   0   3  15       37.64       32.80      2.14 o 
   1   3  15       52.03       53.44      2.61 o 
   2   3  15      498.45      495.96      8.30 o 
   3   3  15       60.89       58.62      3.38 o 
   4   3  15      413.89      396.68     15.69 o 
   5   3  15        1.62        0.11      2.26 o 
  -5   4  15       18.69       32.85      6.94 o 
  -4   4  15       49.22       55.18      7.43 o 
  -3   4  15        1.86        4.34      2.22 o 
  -2   4  15       35.30       33.04      2.78 o 
  -1   4  15       15.24       21.85      2.43 o 
   0   4  15      184.77      181.05      5.08 o 
   1   4  15        9.15        9.52      1.97 o 
   2   4  15      208.28      217.58      8.37 o 
   3   4  15       15.30       12.01      2.29 o 
   4   4  15      119.04      114.88      4.92 o 
   5   4  15       26.60       20.81      3.57 o 
  -4   5  15       14.62       21.49      6.94 o 
  -3   5  15       57.25       55.12      4.92 o 
  -2   5  15        7.55        2.81      1.92 o 
  -1   5  15      110.93       91.61      4.60 o 
   0   5  15       22.11       28.08      5.47 o 
   1   5  15      194.73      174.56      5.28 o 
   2   5  15       40.08       53.31      3.54 o 
   3   5  15       32.43       25.72      3.86 o 
   4   5  15      128.07      124.98      5.42 o 
  -4   6  15        3.11        7.80      4.91 o 
  -3   6  15       25.95       19.30      3.32 o 
  -2   6  15      420.76      421.51     17.52 o 
  -1   6  15       81.72       79.96      5.11 o 
   0   6  15      565.72      552.22     20.41 o 
   1   6  15        7.72        5.39      2.72 o 
   2   6  15      464.00      463.74      9.25 o 
   3   6  15       74.42       85.43      4.64 o 
  -2   7  15      303.89      318.58     11.90 o 
  -1   7  15      144.42      115.30      7.62 o 
   0   7  15       62.20       60.10      6.01 o 
   1   7  15      344.58      337.00      9.55 o 
  -6   0  16      979.16      950.92     28.53 o 
  -5   0  16      135.77      131.89     10.36 o 
  -4   0  16     1200.10     1153.01     29.49 o 
  -3   0  16      635.58      642.53     20.25 o 
  -2   0  16     1590.52     1551.57     33.92 o 
  -1   0  16      191.19      268.11     12.23 o 
   0   0  16      180.28      170.64      6.25 o 
   1   0  16     1382.83     1431.71     36.62 o 
   2   0  16       95.68      107.41      6.28 o 
   3   0  16      140.08      133.99      6.48 o 
   4   0  16      846.57      833.68     17.15 o 
   5   0  16       11.33        5.27      3.00 o 
  -6   1  16       29.32       15.53      4.14 o 
  -5   1  16      338.35      292.83     10.41 o 
  -4   1  16        2.20        6.79      3.77 o 
  -3   1  16      217.79      206.75     11.65 o 
  -2   1  16     1086.41     1137.95     36.49 o 
  -1   1  16       40.60       40.88      2.98 o 
   0   1  16     2799.73     2957.15     22.20 o 
   1   1  16      768.88      797.82      9.04 o 
   2   1  16      879.20      936.62     11.89 o 
   3   1  16     1999.66     2061.72     20.65 o 
   4   1  16        0.57        0.61      1.63 o 
   5   1  16      393.13      414.06     11.60 o 
  -6   2  16      664.64      660.48     24.36 o 
  -5   2  16       81.11       89.93      6.38 o 
  -4   2  16      980.30      970.72     25.75 o 
  -3   2  16       47.43       38.47      4.36 o 
  -2   2  16       55.89       64.57      7.51 o 
  -1   2  16       10.09       17.39      2.10 o 
   0   2  16      732.02      712.39      8.46 o 
   1   2  16       40.27       30.55      2.12 o 
   2   2  16      986.31     1007.40     11.03 o 
   3   2  16      326.93      359.49      8.69 o 
   4   2  16     1427.80     1450.33     20.14 o 
   5   2  16      179.25      171.85     11.41 o 
  -5   3  16      398.09      353.91     16.77 o 
  -4   3  16        0.82        2.28      4.01 o 
  -3   3  16      748.88      757.89     15.91 o 
  -2   3  16      644.74      598.17      9.37 o 
  -1   3  16      575.83      568.85      8.98 o 
   0   3  16     1444.29     1415.46     15.58 o 
   1   3  16      208.00      233.20      6.20 o 
   2   3  16      758.89      754.91     10.74 o 
   3   3  16      952.83      984.22     15.48 o 
   4   3  16        6.63       10.11      3.72 o 
   5   3  16      483.50      484.06     11.58 o 
  -5   4  16        9.55       11.91      5.82 o 
  -4   4  16      462.79      439.22     18.27 o 
  -3   4  16     1004.72      977.58     21.45 o 
  -2   4  16      420.23      430.76      8.15 o 
  -1   4  16      717.38      654.40     10.08 o 
   0   4  16      112.94      126.36      5.30 o 
   1   4  16      580.67      566.73     10.65 o 
   2   4  16      189.75      188.14      6.89 o 
   3   4  16        1.10        4.76      1.96 o 
   4   4  16      710.37      708.67     13.74 o 
  -4   5  16      147.27      132.64     11.11 o 
  -3   5  16      247.41      243.50      9.16 o 
  -2   5  16      987.17     1017.74     13.69 o 
  -1   5  16       15.86       22.68      4.34 o 
   0   5  16     1534.13     1637.71     21.36 o 
   1   5  16      323.35      331.10      9.17 o 
   2   5  16      271.29      281.26     10.56 o 
   3   5  16     1155.21     1212.46     15.98 o 
   4   5  16        0.03       -0.40      2.22 o 
  -3   6  16      221.56      234.26      7.95 o 
  -2   6  16      127.63      138.14      7.47 o 
  -1   6  16      145.92      144.99      6.24 o 
   0   6  16       89.07       85.49      5.20 o 
   1   6  16      183.25      169.04      6.75 o 
   2   6  16       59.46       42.62      3.55 o 
  -1   7  16        5.58        8.64      4.10 o 
   0   7  16      372.33      381.60     13.57 o 
  -6   1  17        5.48        9.06      8.52 o 
  -5   1  17        3.89        6.12      3.58 o 
  -4   1  17       14.68       20.83      3.89 o 
  -3   1  17       43.14       59.97      5.12 o 
  -2   1  17       82.58       93.95      7.48 o 
  -1   1  17      309.15      324.12      7.44 o 
   0   1  17      318.04      313.83      5.38 o 
   1   1  17      267.50      230.53      5.45 o 
   2   1  17       43.10       37.58      2.81 o 
   3   1  17      390.19      383.32      7.73 o 
   4   1  17       77.75       80.61      4.87 o 
   5   1  17       27.41       26.91      3.78 o 
  -5   2  17       38.48       38.17      4.98 o 
  -4   2  17      239.95      248.49      9.61 o 
  -3   2  17       68.28       77.28      5.72 o 
  -2   2  17      368.40      381.00     12.05 o 
  -1   2  17      314.39      296.41      6.29 o 
   0   2  17      412.54      405.34      7.38 o 
   1   2  17      119.26      128.46      5.81 o 
   2   2  17       32.10       30.54      2.67 o 
   3   2  17       10.33       11.04      2.88 o 
   4   2  17       30.61       41.24      4.02 o 
   5   2  17        1.13        1.21      2.58 o 
  -5   3  17        6.90       15.60      5.72 o 
  -4   3  17        6.39        5.63      3.16 o 
  -3   3  17      129.28      126.09      6.98 o 
  -2   3  17      227.33      216.46     10.94 o 
  -1   3  17      206.08      215.06      5.63 o 
   0   3  17      893.24      881.93     11.83 o 
   1   3  17      187.17      196.66      7.23 o 
   2   3  17      630.86      613.64      9.72 o 
   3   3  17        2.82        2.24      2.07 o 
   4   3  17      270.78      310.61      8.98 o 
  -5   4  17       51.63       46.05      8.33 o 
  -4   4  17       76.01       76.92      8.76 o 
  -3   4  17        0.48       -0.17      2.77 o 
  -2   4  17      652.20      628.96     15.09 o 
  -1   4  17        7.70        8.81      2.08 o 
   0   4  17      219.36      230.21      6.05 o 
   1   4  17       97.67      109.05      5.13 o 
   2   4  17       68.33       63.59      3.68 o 
   3   4  17       38.77       49.68      4.44 o 
   4   4  17       27.42       22.58      3.61 o 
  -4   5  17       23.09       21.74      6.52 o 
  -3   5  17      131.22      117.95     10.31 o 
  -2   5  17       11.71       13.22      2.58 o 
  -1   5  17      189.17      182.36      6.86 o 
   0   5  17       79.51       68.07      4.51 o 
   1   5  17       31.60       25.12      3.45 o 
   2   5  17      242.57      231.37      6.58 o 
   3   5  17       24.76       23.04      3.09 o 
  -3   6  17       21.62       20.26      4.18 o 
  -2   6  17      546.63      573.07     23.58 o 
  -1   6  17      120.91      133.72      6.17 o 
   0   6  17      162.79      175.52      6.97 o 
   1   6  17      269.47      257.76      8.35 o 
   2   6  17       18.40       13.74      3.47 o 
  -5   0  18      629.84      614.70     22.38 o 
  -4   0  18       46.28       58.28      7.59 o 
  -3   0  18      498.93      418.65     16.99 o 
  -2   0  18      637.26      595.84     20.09 o 
  -1   0  18     1320.35     1285.22     31.14 o 
   0   0  18     1418.95     1431.96     21.59 o 
   1   0  18        1.91        7.16      2.53 o 
   2   0  18     1732.33     1822.23     26.94 o 
   3   0  18     1126.24     1119.37     20.33 o 
   4   0  18      120.26      162.56      7.78 o 
   5   0  18      882.67      849.69     27.19 o 
  -5   1  18        0.70        2.94      3.47 o 
  -4   1  18     1437.14     1472.66     30.05 o 
  -3   1  18     1363.14     1347.55     23.42 o 
  -2   1  18     1097.77     1112.61     20.32 o 
  -1   1  18     2523.77     2572.43     49.68 o 
   0   1  18      245.85      245.02      6.78 o 
   1   1  18     2031.49     2068.28     20.19 o 
   2   1  18      581.15      573.84      9.39 o 
   3   1  18       38.89       46.01      3.32 o 
   4   1  18     1104.32     1078.09     17.12 o 
   5   1  18        0.76       -0.75      2.24 o 
  -5   2  18       64.15       59.06      7.00 o 
  -4   2  18      129.42      132.23      7.51 o 
  -3   2  18       58.08       58.76      5.40 o 
  -2   2  18      933.40      935.99     18.41 o 
  -1   2  18        1.84        1.76      1.99 o 
   0   2  18     2811.20     2857.21     26.49 o 
   1   2  18      284.96      266.82      5.34 o 
   2   2  18     1731.14     1745.15     18.68 o 
   3   2  18     1478.04     1460.16     25.10 o 
   4   2  18      145.71      148.65      6.38 o 
  -5   3  18      141.49      137.66     11.65 o 
  -4   3  18      678.95      712.39     16.65 o 
  -3   3  18      493.30      531.22     13.86 o 
  -2   3  18      589.11      608.60     30.98 o 
  -1   3  18     1443.04     1444.32     16.38 o 
   0   3  18       55.41       51.45      3.28 o 
   1   3  18     1296.32     1263.03     13.22 o 
   2   3  18      222.90      225.14      6.99 o 
   3   3  18      204.63      190.07      6.82 o 
   4   3  18      237.81      208.71      7.68 o 
  -4   4  18       17.85        4.75      4.75 o 
  -3   4  18      220.15      200.50      8.67 o 
  -2   4  18      232.69      228.19      6.45 o 
  -1   4  18      126.61      144.73      5.15 o 
   0   4  18      968.70      939.01     12.98 o 
   1   4  18      127.44      117.08     10.59 o 
   2   4  18     1044.86     1035.78     13.95 o 
   3   4  18      956.55      966.08     23.62 o 
  -3   5  18      494.98      538.90     20.99 o 
  -2   5  18      415.85      449.65      9.27 o 
  -1   5  18      921.70      877.59     12.91 o 
   0   5  18       95.11      100.25      5.43 o 
   1   5  18      858.87      833.54     14.86 o 
   2   5  18       53.64       42.98      3.52 o 
   3   5  18        1.38        4.75      2.36 o 
  -2   6  18       31.47       18.94      4.37 o 
  -1   6  18      129.95      118.27      6.05 o 
   0   6  18      109.62       92.69      6.23 o 
   1   6  18        1.08        3.25      2.70 o 
  -5   1  19      137.75      154.03     10.58 o 
  -4   1  19       64.29       77.21      6.70 o 
  -3   1  19      237.97      220.55     13.94 o 
  -2   1  19      125.82      129.44      7.01 o 
  -1   1  19      194.36      179.53      7.97 o 
   0   1  19       43.56       40.31      3.37 o 
   1   1  19      197.19      195.63      5.40 o 
   2   1  19       85.67       81.63      4.01 o 
   3   1  19        0.72        3.37      1.85 o 
   4   1  19        0.79        3.11      2.40 o 
  -5   2  19       40.77       44.27      5.76 o 
  -4   2  19      115.97      113.69     16.51 o 
  -3   2  19      100.66       99.40      7.37 o 
  -2   2  19       32.72       29.24      4.28 o 
  -1   2  19        3.59       10.23      2.55 o 
   0   2  19      144.01      150.29      4.83 o 
   1   2  19        3.70       -0.40      1.58 o 
   2   2  19      296.98      292.32      6.88 o 
   3   2  19       56.76       36.32      3.72 o 
   4   2  19      205.19      174.93      8.78 o 
  -4   3  19      361.66      379.82     12.26 o 
  -3   3  19       31.01       36.17      4.87 o 
  -2   3  19      739.48      762.67     16.85 o 
  -1   3  19        5.45        8.16      2.20 o 
   0   3  19      177.76      190.34      6.56 o 
   1   3  19      296.59      311.58      9.44 o 
   2   3  19        1.00        1.73      2.17 o 
   3   3  19      114.91      113.68      5.78 o 
   4   3  19      170.96      173.90      7.24 o 
  -4   4  19      187.17      199.10     13.46 o 
  -3   4  19       10.16       14.06      4.08 o 
  -2   4  19        0.05        2.65      2.51 o 
  -1   4  19      135.32      148.72      8.69 o 
   0   4  19       34.89       35.00      3.17 o 
   1   4  19       25.81       30.29      3.53 o 
   2   4  19      265.70      290.95      8.79 o 
   3   4  19        1.25        3.23      2.62 o 
  -3   5  19       18.65       21.37      6.89 o 
  -2   5  19      262.03      259.19      7.15 o 
  -1   5  19       58.10       68.20      4.88 o 
   0   5  19      166.76      152.34      6.55 o 
   1   5  19      256.38      275.71     11.85 o 
   2   5  19       10.15        6.86      2.97 o 
  -5   0  20      216.98      185.15     13.09 o 
  -4   0  20      833.91      821.43     26.55 o 
  -3   0  20       24.98       27.67      6.46 o 
  -2   0  20      595.30      628.32     21.85 o 
  -1   0  20      999.52      989.28     27.78 o 
   0   0  20        1.33       15.55      4.91 o 
   1   0  20     1783.58     1784.78     26.77 o 
   2   0  20      433.47      403.55     11.63 o 
   3   0  20      354.39      314.17     10.72 o 
   4   0  20      899.90      997.59     20.81 o 
  -5   1  20      849.82      907.33     20.59 o 
  -4   1  20        2.38        0.94      3.00 o 
  -3   1  20      961.68      989.13     20.42 o 
  -2   1  20      861.00      829.05     17.98 o 
  -1   1  20      457.25      474.28     13.08 o 
   0   1  20     1535.48     1468.64     19.40 o 
   1   1  20       20.54       15.63      2.85 o 
   2   1  20      980.03      937.24     13.04 o 
   3   1  20      378.49      366.61     11.79 o 
   4   1  20       86.90       71.83      5.07 o 
  -4   2  20     1169.49     1194.18     23.46 o 
  -3   2  20      469.52      493.48     18.96 o 
  -2   2  20     1519.11     1577.04     64.40 o 
  -1   2  20      801.44      774.69     17.22 o 
   0   2  20        0.30        1.08      1.81 o 
   1   2  20     1433.70     1443.42     19.76 o 
   2   2  20      299.46      323.14      7.41 o 
   3   2  20       93.89       92.38      5.33 o 
   4   2  20      837.56      847.04     27.08 o 
  -4   3  20        3.67        4.14      3.75 o 
  -3   3  20      735.00      704.63     27.89 o 
  -2   3  20      203.16      173.75     14.90 o 
  -1   3  20      498.66      466.32      8.88 o 
   0   3  20      408.61      407.57      9.25 o 
   1   3  20       35.53       35.22      4.03 o 
   2   3  20      106.52       99.47      5.31 o 
   3   3  20      267.10      270.60      8.52 o 
  -3   4  20      186.37      181.57     13.70 o 
  -2   4  20      571.22      549.67     14.69 o 
  -1   4  20      671.69      693.41     11.38 o 
   0   4  20        3.71        2.68      2.05 o 
   1   4  20     1069.83     1139.28     17.73 o 
   2   4  20      160.32      164.47      8.58 o 
  -2   5  20      112.43       99.27      5.75 o 
  -1   5  20      182.63      162.15      6.88 o 
   0   5  20      105.30       86.50      7.51 o 
   1   5  20       70.99       87.80      5.42 o 
  -4   1  21       54.01       54.74      6.00 o 
  -3   1  21       40.77       44.32      5.46 o 
  -2   1  21       23.49       25.91      5.29 o 
  -1   1  21       39.22       51.36      5.32 o 
   0   1  21       15.04       12.15      7.83 o 
   1   1  21        3.32        4.57      2.34 o 
   2   1  21       32.48       42.90      3.38 o 
   3   1  21        4.92       10.61      2.49 o 
  -4   2  21       58.16       65.90      6.40 o 
  -3   2  21       44.39       34.24      4.97 o 
  -2   2  21      376.16      362.55     11.90 o 
  -1   2  21       55.67       48.23      5.33 o 
   0   2  21      187.42      175.03      6.55 o 
   1   2  21      105.39       94.65      6.92 o 
   2   2  21       48.06       33.09      5.07 o 
   3   2  21        9.90        9.77      2.89 o 
  -3   3  21       67.22       79.59      6.69 o 
  -2   3  21       26.47       24.05      4.49 o 
  -1   3  21      209.70      200.74     13.54 o 
   0   3  21      183.12      180.13      5.81 o 
   1   3  21       20.73       14.21      3.12 o 
   2   3  21      348.63      384.43     12.41 o 
   3   3  21        6.75        9.27      3.03 o 
  -2   4  21      146.79      167.31      8.55 o 
  -1   4  21        7.95        6.21      3.21 o 
   0   4  21      141.72      161.71      6.65 o 
   1   4  21        5.83        3.85      3.15 o 
   2   4  21       11.68       14.42      5.72 o 
  -4   0  22        0.57        0.43      4.54 o 
  -3   0  22      546.65      465.93     20.09 o 
  -2   0  22      241.10      252.51     14.37 o 
  -1   0  22      368.97      287.13     15.12 o 
   0   0  22     1112.00     1121.55     31.36 o 
   1   0  22        0.11        3.75      2.75 o 
   2   0  22      443.36      458.23     12.94 o 
   3   0  22      393.60      377.11     19.15 o 
  -4   1  22      674.69      641.40     17.38 o 
  -3   1  22       53.96       57.80      6.11 o 
  -2   1  22      580.45      519.82     14.81 o 
  -1   1  22      120.12      122.03     13.17 o 
   0   1  22        1.17       -1.38      2.90 o 
   1   1  22      196.68      183.13      7.77 o 
   2   1  22       99.63       96.94      4.63 o 
   3   1  22       12.28       12.10      2.66 o 
  -3   2  22      311.15      273.13     11.04 o 
  -2   2  22      312.16      322.01     11.83 o 
  -1   2  22      348.53      347.40     11.82 o 
   0   2  22     1000.76     1004.02     20.82 o 
   1   2  22       28.72       38.16      4.05 o 
   2   2  22      645.22      665.87     11.30 o 
  -3   3  22        5.94        7.31      4.54 o 
  -2   3  22      106.96      105.08      7.23 o 
  -1   3  22       50.01       32.48      4.91 o 
   0   3  22       66.47       69.41      4.83 o 
   1   3  22      313.65      285.27      8.58 o 
   2   3  22       43.31       25.73      7.96 o 
  -1   4  22      313.24      355.12      9.98 o 
   0   4  22      900.70      888.27     15.78 o 
   1   4  22        0.30        4.95      3.61 o 
  -3   1  23        0.86        3.82      3.49 o 
  -2   1  23        7.03        7.92      3.71 o 
  -1   1  23        6.28        4.60      3.49 o 
   0   1  23       99.87      119.23     11.86 o 
   1   1  23        3.09        5.61      2.62 o 
   2   1  23       12.74        6.91      2.32 o 
  -2   2  23       18.83        6.09      3.98 o 
  -1   2  23        9.99       12.95      4.04 o 
   0   2  23        2.00        4.99      3.43 o 
   1   2  23        2.69        0.62      3.71 o 
   2   2  23       90.40       89.51      5.55 o 
  -2   3  23      130.13      133.44      8.33 o 
  -1   3  23       16.07       18.90      6.52 o 
   0   3  23       76.86       91.14      6.41 o 
   1   3  23       62.08       79.09      6.59 o 
  -2   0  24      382.24      360.42     18.06 o 
  -1   0  24      187.52      171.69     12.66 o 
   0   0  24       19.50       37.29      7.48 o 
   1   0  24      468.44      419.40     19.18 o 
  -2   1  24       32.69       21.09      4.58 o 
  -1   1  24       94.67       88.98      7.10 o 
   0   1  24      508.62      453.77     14.11 o 
   1   1  24        0.42       -1.04      3.53 o 
  -1   2  24      161.36      151.89     10.12 o 
   0   2  24       15.82       17.19      4.33 o 
                                                 
